# Supplementary material for: The quorum-sensing regulator ComA from Bacillus subtilis activates transcription using topologically distinct DNA motifs
Source: Nucleic Acids Res. 2015 Nov 17;44(5):2160–72. doi: 10.1093/nar/gkv1242 (PMC4797271; doi:10.1093/nar/gkv1242)
Supplement: SUPPLEMENTARY DATA [file supp_gkv1242_nar-01373-m-2015-File010.pdb]

REMARK    COMPUTATIONAL MODEL OF COMA AND DIRECT REPEAT DNA
REMARK    AUTHOR JC MOBAREC
HETATM    1  C5' ADE A   1     -38.185   4.508  12.180  1.00 10.00
HETATM    2  O5' ADE A   1     -38.895   5.071  11.075  1.00 10.00
HETATM    3  C4' ADE A   1     -36.824   4.026  11.739  1.00 10.00
HETATM    4  O4' ADE A   1     -36.955   2.912  10.817  1.00 10.00
HETATM    5  C3' ADE A   1     -35.974   5.058  10.997  1.00 10.00
HETATM    6  O3' ADE A   1     -34.602   4.942  11.381  1.00 10.00
HETATM    7  C2' ADE A   1     -36.157   4.662   9.547  1.00 10.00
HETATM    8  C1' ADE A   1     -36.122   3.166   9.696  1.00 10.00
HETATM    9  N1  ADE A   1     -36.477  -1.416   7.385  1.00 10.00
HETATM   10  C2  ADE A   1     -35.891  -1.028   8.527  1.00 10.00
HETATM   11  N3  ADE A   1     -35.838   0.184   9.076  1.00 10.00
HETATM   12  C4  ADE A   1     -36.491   1.078   8.314  1.00 10.00
HETATM   13  C5  ADE A   1     -37.142   0.831   7.118  1.00 10.00
HETATM   14  C6  ADE A   1     -37.121  -0.491   6.641  1.00 10.00
HETATM   15  N6  ADE A   1     -37.699  -0.877   5.501  1.00 10.00
HETATM   16  N7  ADE A   1     -37.702   1.997   6.614  1.00 10.00
HETATM   17  C8  ADE A   1     -37.380   2.908   7.500  1.00 10.00
HETATM   18  N9  ADE A   1     -36.646   2.421   8.553  1.00 10.00
HETATM   19  P   ADE A   2     -33.599   6.165  11.121  1.00 10.00
HETATM   20  O1P ADE A   2     -34.138   7.337  11.850  1.00 10.00
HETATM   21  O2P ADE A   2     -33.355   6.261   9.662  1.00 10.00
HETATM   22  C5' ADE A   2     -32.182   4.482  12.547  1.00 10.00
HETATM   23  O5' ADE A   2     -32.249   5.714  11.830  1.00 10.00
HETATM   24  C4' ADE A   2     -31.374   3.470  11.770  1.00 10.00
HETATM   25  O4' ADE A   2     -32.185   2.864  10.726  1.00 10.00
HETATM   26  C3' ADE A   2     -30.142   4.024  11.051  1.00 10.00
HETATM   27  O3' ADE A   2     -29.056   3.099  11.125  1.00 10.00
HETATM   28  C2' ADE A   2     -30.630   4.161   9.623  1.00 10.00
HETATM   29  C1' ADE A   2     -31.445   2.895   9.516  1.00 10.00
HETATM   30  N1  ADE A   2     -33.558   0.038   5.773  1.00 10.00
HETATM   31  C2  ADE A   2     -32.661  -0.255   6.726  1.00 10.00
HETATM   32  N3  ADE A   2     -32.156   0.531   7.681  1.00 10.00
HETATM   33  C4  ADE A   2     -32.672   1.771   7.597  1.00 10.00
HETATM   34  C5  ADE A   2     -33.599   2.220   6.672  1.00 10.00
HETATM   35  C6  ADE A   2     -34.056   1.292   5.720  1.00 10.00
HETATM   36  N6  ADE A   2     -34.947   1.585   4.775  1.00 10.00
HETATM   37  N7  ADE A   2     -33.904   3.556   6.889  1.00 10.00
HETATM   38  C8  ADE A   2     -33.165   3.883   7.925  1.00 10.00
HETATM   39  N9  ADE A   2     -32.390   2.853   8.399  1.00 10.00
HETATM   40  P   ADE A   3     -27.551   3.622  10.942  1.00 10.00
HETATM   41  O1P ADE A   3     -27.227   4.441  12.133  1.00 10.00
HETATM   42  O2P ADE A   3     -27.415   4.214   9.588  1.00 10.00
HETATM   43  C5' ADE A   3     -27.291   1.018  11.167  1.00 10.00
HETATM   44  O5' ADE A   3     -26.674   2.297  11.005  1.00 10.00
HETATM   45  C4' ADE A   3     -27.151   0.210   9.898  1.00 10.00
HETATM   46  O4' ADE A   3     -28.221   0.526   8.967  1.00 10.00
HETATM   47  C3' ADE A   3     -25.856   0.430   9.113  1.00 10.00
HETATM   48  O3' ADE A   3     -25.366  -0.807   8.587  1.00 10.00
HETATM   49  C2' ADE A   3     -26.298   1.356   7.996  1.00 10.00
HETATM   50  C1' ADE A   3     -27.650   0.766   7.687  1.00 10.00
HETATM   51  N1  ADE A   3     -30.806   1.290   3.647  1.00 10.00
HETATM   52  C2  ADE A   3     -30.073   0.255   4.084  1.00 10.00
HETATM   53  N3  ADE A   3     -29.273   0.179   5.149  1.00 10.00
HETATM   54  C4  ADE A   3     -29.256   1.348   5.812  1.00 10.00
HETATM   55  C5  ADE A   3     -29.953   2.498   5.484  1.00 10.00
HETATM   56  C6  ADE A   3     -30.768   2.447   4.340  1.00 10.00
HETATM   57  N6  ADE A   3     -31.502   3.474   3.905  1.00 10.00
HETATM   58  N7  ADE A   3     -29.692   3.508   6.398  1.00 10.00
HETATM   59  C8  ADE A   3     -28.855   2.958   7.245  1.00 10.00
HETATM   60  N9  ADE A   3     -28.548   1.654   6.949  1.00 10.00
HETATM   61  P   CYT A   4     -23.785  -1.082   8.549  1.00 10.00
HETATM   62  O1P CYT A   4     -23.541  -2.374   9.236  1.00 10.00
HETATM   63  O2P CYT A   4     -23.079   0.138   9.018  1.00 10.00
HETATM   64  C5' CYT A   4     -24.075  -2.322   6.252  1.00 10.00
HETATM   65  O5' CYT A   4     -23.462  -1.274   7.004  1.00 10.00
HETATM   66  C4' CYT A   4     -24.104  -1.966   4.784  1.00 10.00
HETATM   67  O4' CYT A   4     -25.108  -0.945   4.543  1.00 10.00
HETATM   68  C3' CYT A   4     -22.801  -1.395   4.217  1.00 10.00
HETATM   69  O3' CYT A   4     -22.547  -1.890   2.897  1.00 10.00
HETATM   70  C2' CYT A   4     -23.078   0.094   4.191  1.00 10.00
HETATM   71  C1' CYT A   4     -24.525   0.087   3.761  1.00 10.00
HETATM   72  N1  CYT A   4     -25.250   1.339   4.035  1.00 10.00
HETATM   73  C2  CYT A   4     -26.260   1.747   3.160  1.00 10.00
HETATM   74  O2  CYT A   4     -26.531   1.041   2.171  1.00 10.00
HETATM   75  N3  CYT A   4     -26.920   2.904   3.408  1.00 10.00
HETATM   76  C4  CYT A   4     -26.608   3.636   4.478  1.00 10.00
HETATM   77  N4  CYT A   4     -27.293   4.766   4.677  1.00 10.00
HETATM   78  C5  CYT A   4     -25.587   3.242   5.388  1.00 10.00
HETATM   79  C6  CYT A   4     -24.939   2.098   5.129  1.00 10.00
HETATM   80  P   THY A   5     -21.046  -2.272   2.471  1.00 10.00
HETATM   81  O1P THY A   5     -20.760  -3.607   3.052  1.00 10.00
HETATM   82  O2P THY A   5     -20.152  -1.132   2.790  1.00 10.00
HETATM   83  C5' THY A   5     -22.243  -3.042   0.268  1.00 10.00
HETATM   84  O5' THY A   5     -21.115  -2.431   0.889  1.00 10.00
HETATM   85  C4' THY A   5     -22.704  -2.215  -0.908  1.00 10.00
HETATM   86  O4' THY A   5     -23.432  -1.050  -0.439  1.00 10.00
HETATM   87  C3' THY A   5     -21.600  -1.667  -1.816  1.00 10.00
HETATM   88  O3' THY A   5     -22.009  -1.734  -3.189  1.00 10.00
HETATM   89  C2' THY A   5     -21.474  -0.230  -1.345  1.00 10.00
HETATM   90  C1' THY A   5     -22.931   0.094  -1.108  1.00 10.00
HETATM   91  N1  THY A   5     -23.186   1.266  -0.251  1.00 10.00
HETATM   92  C2  THY A   5     -24.169   2.154  -0.626  1.00 10.00
HETATM   93  O2  THY A   5     -24.834   2.025  -1.641  1.00 10.00
HETATM   94  N3  THY A   5     -24.346   3.206   0.236  1.00 10.00
HETATM   95  C4  THY A   5     -23.655   3.456   1.403  1.00 10.00
HETATM   96  O4  THY A   5     -23.925   4.447   2.078  1.00 10.00
HETATM   97  C5  THY A   5     -22.635   2.488   1.730  1.00 10.00
HETATM   98  C6  THY A   5     -22.451   1.451   0.901  1.00 10.00
HETATM   99  C7  THY A   5     -21.823   2.688   2.969  1.00 10.00
HETATM  100  P   THY A   6     -20.989  -1.298  -4.353  1.00 10.00
HETATM  101  O1P THY A   6     -21.310  -2.147  -5.523  1.00 10.00
HETATM  102  O2P THY A   6     -19.604  -1.283  -3.829  1.00 10.00
HETATM  103  C5' THY A   6     -22.763   0.506  -5.044  1.00 10.00
HETATM  104  O5' THY A   6     -21.411   0.192  -4.717  1.00 10.00
HETATM  105  C4' THY A   6     -22.854   1.884  -5.657  1.00 10.00
HETATM  106  O4' THY A   6     -23.269   2.847  -4.653  1.00 10.00
HETATM  107  C3' THY A   6     -21.560   2.452  -6.248  1.00 10.00
HETATM  108  O3' THY A   6     -21.842   3.157  -7.464  1.00 10.00
HETATM  109  C2' THY A   6     -21.085   3.388  -5.153  1.00 10.00
HETATM  110  C1' THY A   6     -22.405   3.970  -4.715  1.00 10.00
HETATM  111  N1  THY A   6     -22.402   4.615  -3.386  1.00 10.00
HETATM  112  C2  THY A   6     -23.262   5.669  -3.171  1.00 10.00
HETATM  113  O2  THY A   6     -24.025   6.090  -4.025  1.00 10.00
HETATM  114  N3  THY A   6     -23.197   6.215  -1.914  1.00 10.00
HETATM  115  C4  THY A   6     -22.379   5.821  -0.876  1.00 10.00
HETATM  116  O4  THY A   6     -22.428   6.411   0.202  1.00 10.00
HETATM  117  C5  THY A   6     -21.502   4.710  -1.171  1.00 10.00
HETATM  118  C6  THY A   6     -21.555   4.164  -2.395  1.00 10.00
HETATM  119  C7  THY A   6     -20.563   4.230  -0.110  1.00 10.00
HETATM  120  P   THY A   7     -20.646   3.840  -8.292  1.00 10.00
HETATM  121  O1P THY A   7     -20.775   3.384  -9.696  1.00 10.00
HETATM  122  O2P THY A   7     -19.364   3.636  -7.575  1.00 10.00
HETATM  123  C5' THY A   7     -22.308   5.852  -8.559  1.00 10.00
HETATM  124  O5' THY A   7     -20.992   5.392  -8.254  1.00 10.00
HETATM  125  C4' THY A   7     -22.376   7.356  -8.437  1.00 10.00
HETATM  126  O4' THY A   7     -22.519   7.732  -7.042  1.00 10.00
HETATM  127  C3' THY A   7     -21.150   8.121  -8.938  1.00 10.00
HETATM  128  O3' THY A   7     -21.543   9.326  -9.606  1.00 10.00
HETATM  129  C2' THY A   7     -20.407   8.431  -7.653  1.00 10.00
HETATM  130  C1' THY A   7     -21.574   8.749  -6.750  1.00 10.00
HETATM  131  N1  THY A   7     -21.272   8.694  -5.307  1.00 10.00
HETATM  132  C2  THY A   7     -21.805   9.664  -4.488  1.00 10.00
HETATM  133  O2  THY A   7     -22.513  10.569  -4.900  1.00 10.00
HETATM  134  N3  THY A   7     -21.477   9.534  -3.162  1.00 10.00
HETATM  135  C4  THY A   7     -20.683   8.560  -2.591  1.00 10.00
HETATM  136  O4  THY A   7     -20.469   8.573  -1.379  1.00 10.00
HETATM  137  C5  THY A   7     -20.156   7.578  -3.510  1.00 10.00
HETATM  138  C6  THY A   7     -20.473   7.688  -4.808  1.00 10.00
HETATM  139  C7  THY A   7     -19.286   6.482  -2.981  1.00 10.00
HETATM  140  P   GUA A   8     -20.426  10.262 -10.282  1.00 10.00
HETATM  141  O1P GUA A   8     -20.952  10.674 -11.604  1.00 10.00
HETATM  142  O2P GUA A   8     -19.108   9.589 -10.200  1.00 10.00
HETATM  143  C5' GUA A   8     -21.497  12.445  -9.308  1.00 10.00
HETATM  144  O5' GUA A   8     -20.387  11.553  -9.354  1.00 10.00
HETATM  145  C4' GUA A   8     -21.172  13.640  -8.441  1.00 10.00
HETATM  146  O4' GUA A   8     -21.060  13.227  -7.054  1.00 10.00
HETATM  147  C3' GUA A   8     -19.853  14.349  -8.760  1.00 10.00
HETATM  148  O3' GUA A   8     -20.012  15.766  -8.639  1.00 10.00
HETATM  149  C2' GUA A   8     -18.921  13.803  -7.695  1.00 10.00
HETATM  150  C1' GUA A   8     -19.865  13.770  -6.520  1.00 10.00
HETATM  151  N1  GUA A   8     -19.568  13.339  -1.468  1.00 10.00
HETATM  152  C2  GUA A   8     -20.083  14.362  -2.227  1.00 10.00
HETATM  153  N2  GUA A   8     -20.582  15.415  -1.556  1.00 10.00
HETATM  154  N3  GUA A   8     -20.109  14.359  -3.551  1.00 10.00
HETATM  155  C4  GUA A   8     -19.569  13.233  -4.064  1.00 10.00
HETATM  156  C5  GUA A   8     -19.027  12.154  -3.396  1.00 10.00
HETATM  157  C6  GUA A   8     -19.005  12.172  -1.975  1.00 10.00
HETATM  158  O6  GUA A   8     -18.562  11.313  -1.196  1.00 10.00
HETATM  159  N7  GUA A   8     -18.575  11.194  -4.292  1.00 10.00
HETATM  160  C8  GUA A   8     -18.848  11.697  -5.466  1.00 10.00
HETATM  161  N9  GUA A   8     -19.446  12.932  -5.401  1.00 10.00
HETATM  162  P   CYT A   9     -18.793  16.742  -9.016  1.00 10.00
HETATM  163  O1P CYT A   9     -19.332  17.770  -9.939  1.00 10.00
HETATM  164  O2P CYT A   9     -17.615  15.937  -9.425  1.00 10.00
HETATM  165  C5' CYT A   9     -19.259  18.480  -7.106  1.00 10.00
HETATM  166  O5' CYT A   9     -18.433  17.448  -7.639  1.00 10.00
HETATM  167  C4' CYT A   9     -18.642  19.027  -5.841  1.00 10.00
HETATM  168  O4' CYT A   9     -18.529  17.969  -4.851  1.00 10.00
HETATM  169  C3' CYT A   9     -17.229  19.595  -5.989  1.00 10.00
HETATM  170  O3' CYT A   9     -17.057  20.775  -5.200  1.00 10.00
HETATM  171  C2' CYT A   9     -16.364  18.464  -5.470  1.00 10.00
HETATM  172  C1' CYT A   9     -17.213  17.988  -4.316  1.00 10.00
HETATM  173  N1  CYT A   9     -16.894  16.631  -3.849  1.00 10.00
HETATM  174  C2  CYT A   9     -16.845  16.365  -2.476  1.00 10.00
HETATM  175  O2  CYT A   9     -17.084  17.280  -1.670  1.00 10.00
HETATM  176  N3  CYT A   9     -16.541  15.112  -2.059  1.00 10.00
HETATM  177  C4  CYT A   9     -16.293  14.153  -2.955  1.00 10.00
HETATM  178  N4  CYT A   9     -15.996  12.937  -2.502  1.00 10.00
HETATM  179  C5  CYT A   9     -16.339  14.399  -4.355  1.00 10.00
HETATM  180  C6  CYT A   9     -16.640  15.639  -4.753  1.00 10.00
HETATM  181  P   GUA A  10     -15.680  21.594  -5.295  1.00 10.00
HETATM  182  O1P GUA A  10     -16.019  23.035  -5.257  1.00 10.00
HETATM  183  O2P GUA A  10     -14.894  21.057  -6.435  1.00 10.00
HETATM  184  C5' GUA A  10     -15.542  21.393  -2.677  1.00 10.00
HETATM  185  O5' GUA A  10     -14.916  21.226  -3.950  1.00 10.00
HETATM  186  C4' GUA A  10     -14.542  21.136  -1.575  1.00 10.00
HETATM  187  O4' GUA A  10     -14.577  19.735  -1.192  1.00 10.00
HETATM  188  C3' GUA A  10     -13.082  21.422  -1.933  1.00 10.00
HETATM  189  O3' GUA A  10     -12.385  22.020  -0.840  1.00 10.00
HETATM  190  C2' GUA A  10     -12.542  20.037  -2.227  1.00 10.00
HETATM  191  C1' GUA A  10     -13.245  19.246  -1.152  1.00 10.00
HETATM  192  N1  GUA A  10     -13.119  14.577   0.879  1.00 10.00
HETATM  193  C2  GUA A  10     -13.071  15.796   1.510  1.00 10.00
HETATM  194  N2  GUA A  10     -12.966  15.769   2.847  1.00 10.00
HETATM  195  N3  GUA A  10     -13.115  16.959   0.877  1.00 10.00
HETATM  196  C4  GUA A  10     -13.215  16.801  -0.462  1.00 10.00
HETATM  197  C5  GUA A  10     -13.268  15.628  -1.185  1.00 10.00
HETATM  198  C6  GUA A  10     -13.219  14.392  -0.494  1.00 10.00
HETATM  199  O6  GUA A  10     -13.246  13.247  -0.960  1.00 10.00
HETATM  200  N7  GUA A  10     -13.369  15.890  -2.545  1.00 10.00
HETATM  201  C8  GUA A  10     -13.375  17.192  -2.621  1.00 10.00
HETATM  202  N9  GUA A  10     -13.280  17.809  -1.398  1.00 10.00
HETATM  203  P   GUA A  11     -11.029  22.830  -1.118  1.00 10.00
HETATM  204  O1P GUA A  11     -11.241  24.225  -0.665  1.00 10.00
HETATM  205  O2P GUA A  11     -10.608  22.570  -2.517  1.00 10.00
HETATM  206  C5' GUA A  11     -10.384  21.535   1.070  1.00 10.00
HETATM  207  O5' GUA A  11      -9.968  22.147  -0.151  1.00 10.00
HETATM  208  C4' GUA A  11      -9.344  20.545   1.539  1.00 10.00
HETATM  209  O4' GUA A  11      -9.743  19.191   1.192  1.00 10.00
HETATM  210  C3' GUA A  11      -7.954  20.726   0.922  1.00 10.00
HETATM  211  O3' GUA A  11      -6.940  20.489   1.899  1.00 10.00
HETATM  212  C2' GUA A  11      -7.928  19.657  -0.153  1.00 10.00
HETATM  213  C1' GUA A  11      -8.634  18.548   0.585  1.00 10.00
HETATM  214  N1  GUA A  11      -9.715  13.592   0.395  1.00 10.00
HETATM  215  C2  GUA A  11      -9.270  14.349   1.451  1.00 10.00
HETATM  216  N2  GUA A  11      -9.068  13.700   2.606  1.00 10.00
HETATM  217  N3  GUA A  11      -9.038  15.649   1.382  1.00 10.00
HETATM  218  C4  GUA A  11      -9.286  16.143   0.151  1.00 10.00
HETATM  219  C5  GUA A  11      -9.733  15.474  -0.971  1.00 10.00
HETATM  220  C6  GUA A  11      -9.982  14.076  -0.881  1.00 10.00
HETATM  221  O6  GUA A  11     -10.384  13.300  -1.765  1.00 10.00
HETATM  222  N7  GUA A  11      -9.867  16.345  -2.044  1.00 10.00
HETATM  223  C8  GUA A  11      -9.501  17.504  -1.565  1.00 10.00
HETATM  224  N9  GUA A  11      -9.128  17.452  -0.244  1.00 10.00
HETATM  225  P   CYT A  12      -5.496  21.164   1.728  1.00 10.00
HETATM  226  O1P CYT A  12      -5.690  22.632   1.673  1.00 10.00
HETATM  227  O2P CYT A  12      -4.772  20.482   0.628  1.00 10.00
HETATM  228  C5' CYT A  12      -5.500  20.362   4.223  1.00 10.00
HETATM  229  O5' CYT A  12      -4.757  20.819   3.092  1.00 10.00
HETATM  230  C4' CYT A  12      -5.201  18.905   4.492  1.00 10.00
HETATM  231  O4' CYT A  12      -5.837  18.060   3.495  1.00 10.00
HETATM  232  C3' CYT A  12      -3.721  18.517   4.460  1.00 10.00
HETATM  233  O3' CYT A  12      -3.435  17.562   5.485  1.00 10.00
HETATM  234  C2' CYT A  12      -3.572  17.892   3.087  1.00 10.00
HETATM  235  C1' CYT A  12      -4.873  17.131   3.020  1.00 10.00
HETATM  236  N1  CYT A  12      -5.277  16.690   1.674  1.00 10.00
HETATM  237  C2  CYT A  12      -5.727  15.380   1.505  1.00 10.00
HETATM  238  O2  CYT A  12      -5.789  14.637   2.496  1.00 10.00
HETATM  239  N3  CYT A  12      -6.084  14.955   0.268  1.00 10.00
HETATM  240  C4  CYT A  12      -6.009  15.791  -0.772  1.00 10.00
HETATM  241  N4  CYT A  12      -6.366  15.331  -1.975  1.00 10.00
HETATM  242  C5  CYT A  12      -5.563  17.136  -0.625  1.00 10.00
HETATM  243  C6  CYT A  12      -5.209  17.539   0.603  1.00 10.00
HETATM  244  P   CYT A  13      -2.006  17.576   6.214  1.00 10.00
HETATM  245  O1P CYT A  13      -2.054  18.594   7.290  1.00 10.00
HETATM  246  O2P CYT A  13      -0.942  17.653   5.186  1.00 10.00
HETATM  247  C5' CYT A  13      -2.991  15.211   6.764  1.00 10.00
HETATM  248  O5' CYT A  13      -1.924  16.148   6.907  1.00 10.00
HETATM  249  C4' CYT A  13      -2.485  13.936   6.134  1.00 10.00
HETATM  250  O4' CYT A  13      -2.863  13.885   4.734  1.00 10.00
HETATM  251  C3' CYT A  13      -0.964  13.759   6.150  1.00 10.00
HETATM  252  O3' CYT A  13      -0.626  12.395   6.421  1.00 10.00
HETATM  253  C2' CYT A  13      -0.574  14.156   4.737  1.00 10.00
HETATM  254  C1' CYT A  13      -1.717  13.537   3.973  1.00 10.00
HETATM  255  N1  CYT A  13      -1.913  14.037   2.602  1.00 10.00
HETATM  256  C2  CYT A  13      -2.482  13.186   1.653  1.00 10.00
HETATM  257  O2  CYT A  13      -2.796  12.036   1.990  1.00 10.00
HETATM  258  N3  CYT A  13      -2.674  13.635   0.390  1.00 10.00
HETATM  259  C4  CYT A  13      -2.320  14.879   0.061  1.00 10.00
HETATM  260  N4  CYT A  13      -2.532  15.276  -1.200  1.00 10.00
HETATM  261  C5  CYT A  13      -1.733  15.770   1.009  1.00 10.00
HETATM  262  C6  CYT A  13      -1.549  15.310   2.257  1.00 10.00
HETATM  263  P   ADE A  14       0.628  12.064   7.366  1.00 10.00
HETATM  264  O1P ADE A  14       0.125  12.050   8.759  1.00 10.00
HETATM  265  O2P ADE A  14       1.751  12.960   7.002  1.00 10.00
HETATM  266  C5' ADE A  14       0.045   9.620   6.602  1.00 10.00
HETATM  267  O5' ADE A  14       1.035  10.577   6.973  1.00 10.00
HETATM  268  C4' ADE A  14       0.424   8.958   5.299  1.00 10.00
HETATM  269  O4' ADE A  14       0.188   9.867   4.191  1.00 10.00
HETATM  270  C3' ADE A  14       1.891   8.539   5.169  1.00 10.00
HETATM  271  O3' ADE A  14       1.991   7.282   4.493  1.00 10.00
HETATM  272  C2' ADE A  14       2.482   9.656   4.330  1.00 10.00
HETATM  273  C1' ADE A  14       1.342   9.880   3.367  1.00 10.00
HETATM  274  N1  ADE A  14       0.384  12.257  -1.083  1.00 10.00
HETATM  275  C2  ADE A  14       0.256  10.979  -0.696  1.00 10.00
HETATM  276  N3  ADE A  14       0.524  10.426   0.483  1.00 10.00
HETATM  277  C4  ADE A  14       0.985  11.350   1.344  1.00 10.00
HETATM  278  C5  ADE A  14       1.171  12.698   1.094  1.00 10.00
HETATM  279  C6  ADE A  14       0.847  13.159  -0.194  1.00 10.00
HETATM  280  N6  ADE A  14       0.970  14.432  -0.581  1.00 10.00
HETATM  281  N7  ADE A  14       1.663  13.343   2.219  1.00 10.00
HETATM  282  C8  ADE A  14       1.759  12.387   3.112  1.00 10.00
HETATM  283  N9  ADE A  14       1.366  11.154   2.649  1.00 10.00
HETATM  284  P   THY A  15       3.281   6.352   4.724  1.00 10.00
HETATM  285  O1P THY A  15       2.909   5.347   5.749  1.00 10.00
HETATM  286  O2P THY A  15       4.461   7.216   4.949  1.00 10.00
HETATM  287  C5' THY A  15       2.304   5.113   2.635  1.00 10.00
HETATM  288  O5' THY A  15       3.450   5.586   3.340  1.00 10.00
HETATM  289  C4' THY A  15       2.413   5.440   1.165  1.00 10.00
HETATM  290  O4' THY A  15       2.411   6.879   0.971  1.00 10.00
HETATM  291  C3' THY A  15       3.683   4.943   0.468  1.00 10.00
HETATM  292  O3' THY A  15       3.368   4.501  -0.856  1.00 10.00
HETATM  293  C2' THY A  15       4.544   6.189   0.417  1.00 10.00
HETATM  294  C1' THY A  15       3.481   7.210   0.100  1.00 10.00
HETATM  295  N1  THY A  15       3.855   8.616   0.339  1.00 10.00
HETATM  296  C2  THY A  15       3.591   9.521  -0.661  1.00 10.00
HETATM  297  O2  THY A  15       3.067   9.211  -1.719  1.00 10.00
HETATM  298  N3  THY A  15       3.965  10.808  -0.381  1.00 10.00
HETATM  299  C4  THY A  15       4.563  11.271   0.770  1.00 10.00
HETATM  300  O4  THY A  15       4.849  12.464   0.877  1.00 10.00
HETATM  301  C5  THY A  15       4.812  10.267   1.780  1.00 10.00
HETATM  302  C6  THY A  15       4.450   9.001   1.522  1.00 10.00
HETATM  303  C7  THY A  15       5.472  10.679   3.057  1.00 10.00
HETATM  304  P   THY A  16       4.129   3.235  -1.484  1.00 10.00
HETATM  305  O1P THY A  16       3.069   2.333  -1.991  1.00 10.00
HETATM  306  O2P THY A  16       5.136   2.709  -0.528  1.00 10.00
HETATM  307  C5' THY A  16       4.167   4.135  -3.941  1.00 10.00
HETATM  308  O5' THY A  16       4.887   3.836  -2.747  1.00 10.00
HETATM  309  C4' THY A  16       4.970   5.050  -4.836  1.00 10.00
HETATM  310  O4' THY A  16       5.096   6.363  -4.228  1.00 10.00
HETATM  311  C3' THY A  16       6.404   4.604  -5.132  1.00 10.00
HETATM  312  O3' THY A  16       6.733   4.889  -6.498  1.00 10.00
HETATM  313  C2' THY A  16       7.219   5.457  -4.178  1.00 10.00
HETATM  314  C1' THY A  16       6.457   6.755  -4.288  1.00 10.00
HETATM  315  N1  THY A  16       6.707   7.726  -3.206  1.00 10.00
HETATM  316  C2  THY A  16       6.648   9.066  -3.512  1.00 10.00
HETATM  317  O2  THY A  16       6.388   9.483  -4.629  1.00 10.00
HETATM  318  N3  THY A  16       6.904   9.904  -2.459  1.00 10.00
HETATM  319  C4  THY A  16       7.206   9.546  -1.163  1.00 10.00
HETATM  320  O4  THY A  16       7.437  10.415  -0.326  1.00 10.00
HETATM  321  C5  THY A  16       7.245   8.125  -0.910  1.00 10.00
HETATM  322  C6  THY A  16       6.995   7.291  -1.930  1.00 10.00
HETATM  323  C7  THY A  16       7.571   7.645   0.469  1.00 10.00
HETATM  324  P   THY A  17       8.184   4.506  -7.071  1.00 10.00
HETATM  325  O1P THY A  17       7.958   3.656  -8.264  1.00 10.00
HETATM  326  O2P THY A  17       9.037   4.002  -5.970  1.00 10.00
HETATM  327  C5' THY A  17       8.009   6.714  -8.465  1.00 10.00
HETATM  328  O5' THY A  17       8.768   5.895  -7.577  1.00 10.00
HETATM  329  C4' THY A  17       8.682   8.053  -8.653  1.00 10.00
HETATM  330  O4' THY A  17       8.638   8.809  -7.415  1.00 10.00
HETATM  331  C3' THY A  17      10.159   8.008  -9.049  1.00 10.00
HETATM  332  O3' THY A  17      10.443   9.033 -10.010  1.00 10.00
HETATM  333  C2' THY A  17      10.861   8.273  -7.730  1.00 10.00
HETATM  334  C1' THY A  17       9.936   9.316  -7.151  1.00 10.00
HETATM  335  N1  THY A  17      10.056   9.531  -5.698  1.00 10.00
HETATM  336  C2  THY A  17      10.093  10.827  -5.242  1.00 10.00
HETATM  337  O2  THY A  17      10.028  11.794  -5.984  1.00 10.00
HETATM  338  N3  THY A  17      10.208  10.952  -3.884  1.00 10.00
HETATM  339  C4  THY A  17      10.288   9.937  -2.958  1.00 10.00
HETATM  340  O4  THY A  17      10.388  10.209  -1.764  1.00 10.00
HETATM  341  C5  THY A  17      10.240   8.599  -3.503  1.00 10.00
HETATM  342  C6  THY A  17      10.129   8.460  -4.833  1.00 10.00
HETATM  343  C7  THY A  17      10.292   7.436  -2.566  1.00 10.00
HETATM  344  P   THY A  18      11.902   9.125 -10.673  1.00 10.00
HETATM  345  O1P THY A  18      11.702   9.329 -12.127  1.00 10.00
HETATM  346  O2P THY A  18      12.718   7.981 -10.201  1.00 10.00
HETATM  347  C5' THY A  18      11.842  11.709 -10.229  1.00 10.00
HETATM  348  O5' THY A  18      12.518  10.463 -10.070  1.00 10.00
HETATM  349  C4' THY A  18      12.726  12.850  -9.783  1.00 10.00
HETATM  350  O4' THY A  18      12.580  13.059  -8.356  1.00 10.00
HETATM  351  C3' THY A  18      14.231  12.669 -10.011  1.00 10.00
HETATM  352  O3' THY A  18      14.829  13.905 -10.414  1.00 10.00
HETATM  353  C2' THY A  18      14.725  12.252  -8.638  1.00 10.00
HETATM  354  C1' THY A  18      13.872  13.150  -7.777  1.00 10.00
HETATM  355  N1  THY A  18      13.766  12.750  -6.366  1.00 10.00
HETATM  356  C2  THY A  18      13.734  13.739  -5.413  1.00 10.00
HETATM  357  O2  THY A  18      13.790  14.928  -5.684  1.00 10.00
HETATM  358  N3  THY A  18      13.632  13.287  -4.123  1.00 10.00
HETATM  359  C4  THY A  18      13.558  11.976  -3.703  1.00 10.00
HETATM  360  O4  THY A  18      13.456  11.721  -2.505  1.00 10.00
HETATM  361  C5  THY A  18      13.599  10.988  -4.759  1.00 10.00
HETATM  362  C6  THY A  18      13.699  11.417  -6.025  1.00 10.00
HETATM  363  C7  THY A  18      13.529   9.541  -4.397  1.00 10.00
HETATM  364  P   GUA A  19      16.392  13.953 -10.780  1.00 10.00
HETATM  365  O1P GUA A  19      16.587  15.103 -11.695  1.00 10.00
HETATM  366  O2P GUA A  19      16.819  12.600 -11.210  1.00 10.00
HETATM  367  C5' GUA A  19      16.958  15.584  -8.804  1.00 10.00
HETATM  368  O5' GUA A  19      17.105  14.294  -9.398  1.00 10.00
HETATM  369  C4' GUA A  19      18.027  15.813  -7.761  1.00 10.00
HETATM  370  O4' GUA A  19      17.529  15.448  -6.445  1.00 10.00
HETATM  371  C3' GUA A  19      19.319  15.010  -7.937  1.00 10.00
HETATM  372  O3' GUA A  19      20.456  15.814  -7.593  1.00 10.00
HETATM  373  C2' GUA A  19      19.135  13.873  -6.950  1.00 10.00
HETATM  374  C1' GUA A  19      18.496  14.628  -5.811  1.00 10.00
HETATM  375  N1  GUA A  19      16.947  14.205  -0.977  1.00 10.00
HETATM  376  C2  GUA A  19      17.586  15.252  -1.594  1.00 10.00
HETATM  377  N2  GUA A  19      17.857  16.318  -0.827  1.00 10.00
HETATM  378  N3  GUA A  19      17.936  15.257  -2.873  1.00 10.00
HETATM  379  C4  GUA A  19      17.589  14.108  -3.495  1.00 10.00
HETATM  380  C5  GUA A  19      16.949  13.005  -2.968  1.00 10.00
HETATM  381  C6  GUA A  19      16.581  13.016  -1.596  1.00 10.00
HETATM  382  O6  GUA A  19      16.008  12.133  -0.944  1.00 10.00
HETATM  383  N7  GUA A  19      16.772  12.027  -3.937  1.00 10.00
HETATM  384  C8  GUA A  19      17.298  12.541  -5.014  1.00 10.00
HETATM  385  N9  GUA A  19      17.819  13.797  -4.819  1.00 10.00
HETATM  386  P   CYT A  20      21.935  15.186  -7.662  1.00 10.00
HETATM  387  O1P CYT A  20      22.457  15.436  -9.027  1.00 10.00
HETATM  388  O2P CYT A  20      21.926  13.801  -7.131  1.00 10.00
HETATM  389  C5' CYT A  20      22.204  17.189  -5.982  1.00 10.00
HETATM  390  O5' CYT A  20      22.790  16.077  -6.658  1.00 10.00
HETATM  391  C4' CYT A  20      22.548  17.149  -4.511  1.00 10.00
HETATM  392  O4' CYT A  20      21.631  16.269  -3.807  1.00 10.00
HETATM  393  C3' CYT A  20      23.947  16.631  -4.169  1.00 10.00
HETATM  394  O3' CYT A  20      24.511  17.373  -3.082  1.00 10.00
HETATM  395  C2' CYT A  20      23.674  15.199  -3.753  1.00 10.00
HETATM  396  C1' CYT A  20      22.393  15.397  -2.987  1.00 10.00
HETATM  397  N1  CYT A  20      21.606  14.176  -2.760  1.00 10.00
HETATM  398  C2  CYT A  20      20.973  14.001  -1.530  1.00 10.00
HETATM  399  O2  CYT A  20      21.083  14.886  -0.669  1.00 10.00
HETATM  400  N3  CYT A  20      20.257  12.873  -1.307  1.00 10.00
HETATM  401  C4  CYT A  20      20.164  11.943  -2.261  1.00 10.00
HETATM  402  N4  CYT A  20      19.450  10.845  -1.997  1.00 10.00
HETATM  403  C5  CYT A  20      20.798  12.099  -3.530  1.00 10.00
HETATM  404  C6  CYT A  20      21.500  13.222  -3.733  1.00 10.00
HETATM  405  P   GUA A  21      26.099  17.356  -2.845  1.00 10.00
HETATM  406  O1P GUA A  21      26.533  18.769  -2.787  1.00 10.00
HETATM  407  O2P GUA A  21      26.718  16.440  -3.833  1.00 10.00
HETATM  408  C5' GUA A  21      25.991  17.512  -0.231  1.00 10.00
HETATM  409  O5' GUA A  21      26.270  16.730  -1.392  1.00 10.00
HETATM  410  C4' GUA A  21      26.051  16.657   1.012  1.00 10.00
HETATM  411  O4' GUA A  21      24.961  15.694   1.021  1.00 10.00
HETATM  412  C3' GUA A  21      27.323  15.824   1.189  1.00 10.00
HETATM  413  O3' GUA A  21      27.705  15.799   2.569  1.00 10.00
HETATM  414  C2' GUA A  21      26.884  14.446   0.734  1.00 10.00
HETATM  415  C1' GUA A  21      25.501  14.417   1.332  1.00 10.00
HETATM  416  N1  GUA A  21      22.147  10.752   2.404  1.00 10.00
HETATM  417  C2  GUA A  21      22.826  11.589   3.257  1.00 10.00
HETATM  418  N2  GUA A  21      22.592  11.425   4.567  1.00 10.00
HETATM  419  N3  GUA A  21      23.677  12.521   2.857  1.00 10.00
HETATM  420  C4  GUA A  21      23.799  12.550   1.512  1.00 10.00
HETATM  421  C5  GUA A  21      23.168  11.760   0.574  1.00 10.00
HETATM  422  C6  GUA A  21      22.257  10.762   1.017  1.00 10.00
HETATM  423  O6  GUA A  21      21.603   9.957   0.341  1.00 10.00
HETATM  424  N7  GUA A  21      23.566  12.108  -0.711  1.00 10.00
HETATM  425  C8  GUA A  21      24.417  13.082  -0.531  1.00 10.00
HETATM  426  N9  GUA A  21      24.609  13.398   0.790  1.00 10.00
HETATM  427  P   GUA A  22      29.225  15.484   2.974  1.00 10.00
HETATM  428  O1P GUA A  22      30.052  16.607   2.480  1.00 10.00
HETATM  429  O2P GUA A  22      29.566  14.096   2.575  1.00 10.00
HETATM  430  C5' GUA A  22      27.981  15.490   5.282  1.00 10.00
HETATM  431  O5' GUA A  22      29.210  15.566   4.561  1.00 10.00
HETATM  432  C4' GUA A  22      27.857  14.142   5.951  1.00 10.00
HETATM  433  O4' GUA A  22      27.003  13.265   5.167  1.00 10.00
HETATM  434  C3' GUA A  22      29.166  13.372   6.131  1.00 10.00
HETATM  435  O3' GUA A  22      29.201  12.716   7.400  1.00 10.00
HETATM  436  C2' GUA A  22      29.118  12.378   4.988  1.00 10.00
HETATM  437  C1' GUA A  22      27.657  12.011   5.018  1.00 10.00
HETATM  438  N1  GUA A  22      24.727   8.384   2.966  1.00 10.00
HETATM  439  C2  GUA A  22      24.946   8.676   4.289  1.00 10.00
HETATM  440  N2  GUA A  22      24.311   7.908   5.181  1.00 10.00
HETATM  441  N3  GUA A  22      25.734   9.654   4.713  1.00 10.00
HETATM  442  C4  GUA A  22      26.299  10.326   3.686  1.00 10.00
HETATM  443  C5  GUA A  22      26.146  10.112   2.331  1.00 10.00
HETATM  444  C6  GUA A  22      25.295   9.061   1.893  1.00 10.00
HETATM  445  O6  GUA A  22      25.028   8.713   0.732  1.00 10.00
HETATM  446  N7  GUA A  22      26.901  11.021   1.601  1.00 10.00
HETATM  447  C8  GUA A  22      27.487  11.754   2.508  1.00 10.00
HETATM  448  N9  GUA A  22      27.166  11.390   3.792  1.00 10.00
HETATM  449  P   THY A  23      30.613  12.440   8.109  1.00 10.00
HETATM  450  O1P THY A  23      30.807  13.489   9.136  1.00 10.00
HETATM  451  O2P THY A  23      31.638  12.258   7.053  1.00 10.00
HETATM  452  C5' THY A  23      29.087  10.616   9.212  1.00 10.00
HETATM  453  O5' THY A  23      30.398  11.053   8.854  1.00 10.00
HETATM  454  C4' THY A  23      28.925   9.146   8.908  1.00 10.00
HETATM  455  O4' THY A  23      28.461   8.951   7.545  1.00 10.00
HETATM  456  C3' THY A  23      30.211   8.323   9.013  1.00 10.00
HETATM  457  O3' THY A  23      29.933   7.045   9.582  1.00 10.00
HETATM  458  C2' THY A  23      30.634   8.182   7.564  1.00 10.00
HETATM  459  C1' THY A  23      29.279   7.962   6.941  1.00 10.00
HETATM  460  N1  THY A  23      29.208   8.128   5.477  1.00 10.00
HETATM  461  C2  THY A  23      28.290   7.368   4.793  1.00 10.00
HETATM  462  O2  THY A  23      27.532   6.588   5.345  1.00 10.00
HETATM  463  N3  THY A  23      28.290   7.551   3.436  1.00 10.00
HETATM  464  C4  THY A  23      29.095   8.400   2.710  1.00 10.00
HETATM  465  O4  THY A  23      29.002   8.434   1.486  1.00 10.00
HETATM  466  C5  THY A  23      30.030   9.178   3.492  1.00 10.00
HETATM  467  C6  THY A  23      30.044   9.009   4.821  1.00 10.00
HETATM  468  C7  THY A  23      30.944  10.129   2.788  1.00 10.00
HETATM  469  P   GUA A  24      31.102   6.229  10.314  1.00 10.00
HETATM  470  O1P GUA A  24      31.710   7.148  11.306  1.00 10.00
HETATM  471  O2P GUA A  24      31.957   5.600   9.281  1.00 10.00
HETATM  472  C5' GUA A  24      28.902   5.039  11.087  1.00 10.00
HETATM  473  O5' GUA A  24      30.327   5.073  11.084  1.00 10.00
HETATM  474  C4' GUA A  24      28.398   3.966  10.152  1.00 10.00
HETATM  475  O4' GUA A  24      28.470   4.410   8.770  1.00 10.00
HETATM  476  C3' GUA A  24      29.162   2.641  10.185  1.00 10.00
HETATM  477  O3' GUA A  24      28.255   1.540  10.074  1.00 10.00
HETATM  478  C2' GUA A  24      30.051   2.742   8.960  1.00 10.00
HETATM  479  C1' GUA A  24      29.084   3.389   7.999  1.00 10.00
HETATM  480  N1  GUA A  24      29.239   3.587   2.911  1.00 10.00
HETATM  481  C2  GUA A  24      28.462   2.799   3.726  1.00 10.00
HETATM  482  N2  GUA A  24      27.626   1.951   3.108  1.00 10.00
HETATM  483  N3  GUA A  24      28.503   2.835   5.051  1.00 10.00
HETATM  484  C4  GUA A  24      29.404   3.735   5.503  1.00 10.00
HETATM  485  C5  GUA A  24      30.228   4.568   4.772  1.00 10.00
HETATM  486  C6  GUA A  24      30.169   4.521   3.353  1.00 10.00
HETATM  487  O6  GUA A  24      30.819   5.181   2.528  1.00 10.00
HETATM  488  N7  GUA A  24      31.013   5.346   5.613  1.00 10.00
HETATM  489  C8  GUA A  24      30.657   4.979   6.815  1.00 10.00
HETATM  490  N9  GUA A  24      29.689   4.008   6.824  1.00 10.00
HETATM  491  P   ADE A  25      28.596   0.154  10.807  1.00 10.00
HETATM  492  O1P ADE A  25      27.405  -0.243  11.592  1.00 10.00
HETATM  493  O2P ADE A  25      29.910   0.276  11.481  1.00 10.00
HETATM  494  C5' ADE A  25      27.713  -1.031   8.641  1.00 10.00
HETATM  495  O5' ADE A  25      28.746  -0.884   9.614  1.00 10.00
HETATM  496  C4' ADE A  25      28.242  -1.754   7.426  1.00 10.00
HETATM  497  O4' ADE A  25      28.861  -0.805   6.519  1.00 10.00
HETATM  498  C3' ADE A  25      29.315  -2.809   7.702  1.00 10.00
HETATM  499  O3' ADE A  25      29.125  -3.952   6.861  1.00 10.00
HETATM  500  C2' ADE A  25      30.596  -2.074   7.354  1.00 10.00
HETATM  501  C1' ADE A  25      30.130  -1.313   6.139  1.00 10.00
HETATM  502  N1  ADE A  25      31.842   1.603   2.267  1.00 10.00
HETATM  503  C2  ADE A  25      30.990   0.569   2.308  1.00 10.00
HETATM  504  N3  ADE A  25      30.583  -0.146   3.354  1.00 10.00
HETATM  505  C4  ADE A  25      31.153   0.303   4.485  1.00 10.00
HETATM  506  C5  ADE A  25      32.044   1.355   4.603  1.00 10.00
HETATM  507  C6  ADE A  25      32.397   2.028   3.421  1.00 10.00
HETATM  508  N6  ADE A  25      33.242   3.058   3.378  1.00 10.00
HETATM  509  N7  ADE A  25      32.421   1.532   5.927  1.00 10.00
HETATM  510  C8  ADE A  25      31.762   0.596   6.568  1.00 10.00
HETATM  511  N9  ADE A  25      30.978  -0.185   5.756  1.00 10.00
HETATM  512  P   THY A  26      29.773  -5.361   7.274  1.00 10.00
HETATM  513  O1P THY A  26      28.830  -6.031   8.202  1.00 10.00
HETATM  514  O2P THY A  26      31.175  -5.130   7.697  1.00 10.00
HETATM  515  C5' THY A  26      28.735  -6.035   4.964  1.00 10.00
HETATM  516  O5' THY A  26      29.784  -6.190   5.917  1.00 10.00
HETATM  517  C4' THY A  26      29.310  -5.738   3.599  1.00 10.00
HETATM  518  O4' THY A  26      30.065  -4.499   3.635  1.00 10.00
HETATM  519  C3' THY A  26      30.279  -6.784   3.043  1.00 10.00
HETATM  520  O3' THY A  26      30.080  -6.957   1.638  1.00 10.00
HETATM  521  C2' THY A  26      31.633  -6.163   3.326  1.00 10.00
HETATM  522  C1' THY A  26      31.322  -4.719   3.015  1.00 10.00
HETATM  523  N1  THY A  26      32.276  -3.741   3.565  1.00 10.00
HETATM  524  C2  THY A  26      32.799  -2.793   2.717  1.00 10.00
HETATM  525  O2  THY A  26      32.517  -2.735   1.531  1.00 10.00
HETATM  526  N3  THY A  26      33.671  -1.914   3.308  1.00 10.00
HETATM  527  C4  THY A  26      34.067  -1.895   4.628  1.00 10.00
HETATM  528  O4  THY A  26      34.863  -1.042   5.018  1.00 10.00
HETATM  529  C5  THY A  26      33.483  -2.921   5.460  1.00 10.00
HETATM  530  C6  THY A  26      32.624  -3.785   4.899  1.00 10.00
HETATM  531  C7  THY A  26      33.861  -2.982   6.905  1.00 10.00
HETATM  532  C5' ADE A  28      39.614   2.911  -4.408  1.00 10.00
HETATM  533  O5' ADE A  28      39.830   4.038  -3.560  1.00 10.00
HETATM  534  C4' ADE A  28      38.173   2.465  -4.333  1.00 10.00
HETATM  535  O4' ADE A  28      37.871   1.929  -3.017  1.00 10.00
HETATM  536  C3' ADE A  28      37.132   3.563  -4.565  1.00 10.00
HETATM  537  O3' ADE A  28      36.032   3.057  -5.328  1.00 10.00
HETATM  538  C2' ADE A  28      36.695   3.908  -3.154  1.00 10.00
HETATM  539  C1' ADE A  28      36.665   2.522  -2.564  1.00 10.00
HETATM  540  N1  ADE A  28      34.975  -0.067   1.529  1.00 10.00
HETATM  541  C2  ADE A  28      34.830  -0.265   0.211  1.00 10.00
HETATM  542  N3  ADE A  28      35.304   0.450  -0.805  1.00 10.00
HETATM  543  C4  ADE A  28      36.012   1.498  -0.353  1.00 10.00
HETATM  544  C5  ADE A  28      36.251   1.834   0.966  1.00 10.00
HETATM  545  C6  ADE A  28      35.695   0.996   1.948  1.00 10.00
HETATM  546  N6  ADE A  28      35.839   1.195   3.260  1.00 10.00
HETATM  547  N7  ADE A  28      37.025   2.983   1.047  1.00 10.00
HETATM  548  C8  ADE A  28      37.232   3.310  -0.206  1.00 10.00
HETATM  549  N9  ADE A  28      36.646   2.456  -1.105  1.00 10.00
HETATM  550  P   THY A  29      35.252   4.029  -6.338  1.00 10.00
HETATM  551  O1P THY A  29      35.964   3.994  -7.637  1.00 10.00
HETATM  552  O2P THY A  29      35.018   5.329  -5.670  1.00 10.00
HETATM  553  C5' THY A  29      33.762   1.900  -6.691  1.00 10.00
HETATM  554  O5' THY A  29      33.846   3.316  -6.548  1.00 10.00
HETATM  555  C4' THY A  29      32.684   1.349  -5.789  1.00 10.00
HETATM  556  O4' THY A  29      33.068   1.483  -4.394  1.00 10.00
HETATM  557  C3' THY A  29      31.323   2.041  -5.898  1.00 10.00
HETATM  558  O3' THY A  29      30.269   1.079  -5.797  1.00 10.00
HETATM  559  C2' THY A  29      31.322   2.960  -4.692  1.00 10.00
HETATM  560  C1' THY A  29      31.975   2.047  -3.687  1.00 10.00
HETATM  561  N1  THY A  29      32.496   2.704  -2.478  1.00 10.00
HETATM  562  C2  THY A  29      32.299   2.069  -1.274  1.00 10.00
HETATM  563  O2  THY A  29      31.731   0.992  -1.177  1.00 10.00
HETATM  564  N3  THY A  29      32.792   2.737  -0.187  1.00 10.00
HETATM  565  C4  THY A  29      33.453   3.948  -0.183  1.00 10.00
HETATM  566  O4  THY A  29      33.858   4.422   0.878  1.00 10.00
HETATM  567  C5  THY A  29      33.632   4.558  -1.480  1.00 10.00
HETATM  568  C6  THY A  29      33.153   3.914  -2.556  1.00 10.00
HETATM  569  C7  THY A  29      34.343   5.870  -1.571  1.00 10.00
HETATM  570  P   CYT A  30      28.954   1.237  -6.702  1.00 10.00
HETATM  571  O1P CYT A  30      29.109   0.266  -7.811  1.00 10.00
HETATM  572  O2P CYT A  30      28.735   2.671  -7.012  1.00 10.00
HETATM  573  C5' CYT A  30      27.720  -0.620  -5.315  1.00 10.00
HETATM  574  O5' CYT A  30      27.776   0.735  -5.759  1.00 10.00
HETATM  575  C4' CYT A  30      27.142  -0.691  -3.921  1.00 10.00
HETATM  576  O4' CYT A  30      27.990   0.045  -2.998  1.00 10.00
HETATM  577  C3' CYT A  30      25.743  -0.095  -3.749  1.00 10.00
HETATM  578  O3' CYT A  30      24.965  -0.892  -2.853  1.00 10.00
HETATM  579  C2' CYT A  30      26.035   1.265  -3.144  1.00 10.00
HETATM  580  C1' CYT A  30      27.167   0.898  -2.217  1.00 10.00
HETATM  581  N1  CYT A  30      27.987   2.028  -1.749  1.00 10.00
HETATM  582  C2  CYT A  30      28.317   2.108  -0.394  1.00 10.00
HETATM  583  O2  CYT A  30      27.919   1.219   0.375  1.00 10.00
HETATM  584  N3  CYT A  30      29.062   3.149   0.048  1.00 10.00
HETATM  585  C4  CYT A  30      29.470   4.088  -0.809  1.00 10.00
HETATM  586  N4  CYT A  30      30.195   5.101  -0.327  1.00 10.00
HETATM  587  C5  CYT A  30      29.152   4.030  -2.198  1.00 10.00
HETATM  588  C6  CYT A  30      28.417   2.991  -2.620  1.00 10.00
HETATM  589  P   ADE A  31      23.422  -1.186  -3.185  1.00 10.00
HETATM  590  O1P ADE A  31      23.314  -2.619  -3.558  1.00 10.00
HETATM  591  O2P ADE A  31      22.926  -0.150  -4.122  1.00 10.00
HETATM  592  C5' ADE A  31      23.351  -1.275  -0.563  1.00 10.00
HETATM  593  O5' ADE A  31      22.685  -0.982  -1.791  1.00 10.00
HETATM  594  C4' ADE A  31      22.940  -0.290   0.507  1.00 10.00
HETATM  595  O4' ADE A  31      23.940   0.757   0.634  1.00 10.00
HETATM  596  C3' ADE A  31      21.620   0.444   0.258  1.00 10.00
HETATM  597  O3' ADE A  31      20.892   0.596   1.481  1.00 10.00
HETATM  598  C2' ADE A  31      22.080   1.792  -0.264  1.00 10.00
HETATM  599  C1' ADE A  31      23.273   2.011   0.634  1.00 10.00
HETATM  600  N1  ADE A  31      26.631   5.623   2.088  1.00 10.00
HETATM  601  C2  ADE A  31      25.867   4.767   2.784  1.00 10.00
HETATM  602  N3  ADE A  31      25.018   3.842   2.340  1.00 10.00
HETATM  603  C4  ADE A  31      24.983   3.838   0.997  1.00 10.00
HETATM  604  C5  ADE A  31      25.708   4.653   0.145  1.00 10.00
HETATM  605  C6  ADE A  31      26.574   5.590   0.740  1.00 10.00
HETATM  606  N6  ADE A  31      27.337   6.437   0.050  1.00 10.00
HETATM  607  N7  ADE A  31      25.415   4.360  -1.181  1.00 10.00
HETATM  608  C8  ADE A  31      24.531   3.393  -1.101  1.00 10.00
HETATM  609  N9  ADE A  31      24.221   3.031   0.186  1.00 10.00
HETATM  610  P   CYT A  32      19.299   0.788   1.439  1.00 10.00
HETATM  611  O1P CYT A  32      18.732  -0.444   0.840  1.00 10.00
HETATM  612  O2P CYT A  32      18.998   2.105   0.824  1.00 10.00
HETATM  613  C5' CYT A  32      19.821   0.583   4.003  1.00 10.00
HETATM  614  O5' CYT A  32      18.871   0.840   2.972  1.00 10.00
HETATM  615  C4' CYT A  32      20.051   1.827   4.831  1.00 10.00
HETATM  616  O4' CYT A  32      21.063   2.660   4.204  1.00 10.00
HETATM  617  C3' CYT A  32      18.833   2.737   5.013  1.00 10.00
HETATM  618  O3' CYT A  32      18.803   3.278   6.341  1.00 10.00
HETATM  619  C2' CYT A  32      19.085   3.829   3.994  1.00 10.00
HETATM  620  C1' CYT A  32      20.574   3.990   4.156  1.00 10.00
HETATM  621  N1  CYT A  32      21.244   4.692   3.049  1.00 10.00
HETATM  622  C2  CYT A  32      22.236   5.626   3.347  1.00 10.00
HETATM  623  O2  CYT A  32      22.537   5.825   4.532  1.00 10.00
HETATM  624  N3  CYT A  32      22.845   6.290   2.339  1.00 10.00
HETATM  625  C4  CYT A  32      22.496   6.047   1.074  1.00 10.00
HETATM  626  N4  CYT A  32      23.121   6.729   0.112  1.00 10.00
HETATM  627  C5  CYT A  32      21.491   5.093   0.739  1.00 10.00
HETATM  628  C6  CYT A  32      20.897   4.443   1.749  1.00 10.00
HETATM  629  P   CYT A  33      17.397   3.659   7.013  1.00 10.00
HETATM  630  O1P CYT A  33      16.696   2.391   7.333  1.00 10.00
HETATM  631  O2P CYT A  33      16.730   4.667   6.155  1.00 10.00
HETATM  632  C5' CYT A  33      19.180   4.506   8.737  1.00 10.00
HETATM  633  O5' CYT A  33      17.808   4.352   8.385  1.00 10.00
HETATM  634  C4' CYT A  33      19.541   5.971   8.812  1.00 10.00
HETATM  635  O4' CYT A  33      20.112   6.410   7.550  1.00 10.00
HETATM  636  C3' CYT A  33      18.381   6.931   9.084  1.00 10.00
HETATM  637  O3' CYT A  33      18.793   7.972   9.976  1.00 10.00
HETATM  638  C2' CYT A  33      18.070   7.476   7.702  1.00 10.00
HETATM  639  C1' CYT A  33      19.471   7.617   7.160  1.00 10.00
HETATM  640  N1  CYT A  33      19.566   7.734   5.697  1.00 10.00
HETATM  641  C2  CYT A  33      20.413   8.699   5.146  1.00 10.00
HETATM  642  O2  CYT A  33      21.059   9.435   5.906  1.00 10.00
HETATM  643  N3  CYT A  33      20.508   8.805   3.799  1.00 10.00
HETATM  644  C4  CYT A  33      19.794   7.994   3.014  1.00 10.00
HETATM  645  N4  CYT A  33      19.920   8.130   1.692  1.00 10.00
HETATM  646  C5  CYT A  33      18.919   7.006   3.549  1.00 10.00
HETATM  647  C6  CYT A  33      18.836   6.912   4.885  1.00 10.00
HETATM  648  P   GUA A  34      17.794   9.186  10.297  1.00 10.00
HETATM  649  O1P GUA A  34      18.191   9.753  11.608  1.00 10.00
HETATM  650  O2P GUA A  34      16.401   8.717  10.094  1.00 10.00
HETATM  651  C5' GUA A  34      19.246  11.134   9.307  1.00 10.00
HETATM  652  O5' GUA A  34      18.125  10.263   9.175  1.00 10.00
HETATM  653  C4' GUA A  34      18.999  12.415   8.545  1.00 10.00
HETATM  654  O4' GUA A  34      19.237  12.200   7.130  1.00 10.00
HETATM  655  C3' GUA A  34      17.579  12.978   8.638  1.00 10.00
HETATM  656  O3' GUA A  34      17.609  14.405   8.734  1.00 10.00
HETATM  657  C2' GUA A  34      16.963  12.527   7.328  1.00 10.00
HETATM  658  C1' GUA A  34      18.138  12.725   6.402  1.00 10.00
HETATM  659  N1  GUA A  34      19.370  12.660   1.465  1.00 10.00
HETATM  660  C2  GUA A  34      19.669  13.596   2.427  1.00 10.00
HETATM  661  N2  GUA A  34      20.390  14.653   2.029  1.00 10.00
HETATM  662  N3  GUA A  34      19.290  13.506   3.691  1.00 10.00
HETATM  663  C4  GUA A  34      18.577  12.385   3.926  1.00 10.00
HETATM  664  C5  GUA A  34      18.225  11.387   3.041  1.00 10.00
HETATM  665  C6  GUA A  34      18.637  11.497   1.684  1.00 10.00
HETATM  666  O6  GUA A  34      18.423  10.717   0.746  1.00 10.00
HETATM  667  N7  GUA A  34      17.485  10.400   3.679  1.00 10.00
HETATM  668  C8  GUA A  34      17.407  10.807   4.916  1.00 10.00
HETATM  669  N9  GUA A  34      18.045  12.003   5.136  1.00 10.00
HETATM  670  P   CYT A  35      16.243  15.217   8.963  1.00 10.00
HETATM  671  O1P CYT A  35      16.256  15.673  10.370  1.00 10.00
HETATM  672  O2P CYT A  35      15.108  14.405   8.472  1.00 10.00
HETATM  673  C5' CYT A  35      17.627  17.188   7.928  1.00 10.00
HETATM  674  O5' CYT A  35      16.387  16.490   8.021  1.00 10.00
HETATM  675  C4' CYT A  35      17.754  17.847   6.575  1.00 10.00
HETATM  676  O4' CYT A  35      17.808  16.836   5.536  1.00 10.00
HETATM  677  C3' CYT A  35      16.608  18.778   6.174  1.00 10.00
HETATM  678  O3' CYT A  35      17.116  19.921   5.484  1.00 10.00
HETATM  679  C2' CYT A  35      15.782  17.904   5.250  1.00 10.00
HETATM  680  C1' CYT A  35      16.892  17.195   4.513  1.00 10.00
HETATM  681  N1  CYT A  35      16.491  15.967   3.811  1.00 10.00
HETATM  682  C2  CYT A  35      16.816  15.829   2.463  1.00 10.00
HETATM  683  O2  CYT A  35      17.434  16.745   1.900  1.00 10.00
HETATM  684  N3  CYT A  35      16.451  14.704   1.806  1.00 10.00
HETATM  685  C4  CYT A  35      15.786  13.742   2.448  1.00 10.00
HETATM  686  N4  CYT A  35      15.450  12.649   1.760  1.00 10.00
HETATM  687  C5  CYT A  35      15.441  13.857   3.826  1.00 10.00
HETATM  688  C6  CYT A  35      15.811  14.976   4.463  1.00 10.00
HETATM  689  P   ADE A  36      16.105  21.064   4.991  1.00 10.00
HETATM  690  O1P ADE A  36      16.840  22.346   5.077  1.00 10.00
HETATM  691  O2P ADE A  36      14.831  20.901   5.731  1.00 10.00
HETATM  692  C5' ADE A  36      16.589  21.413   2.438  1.00 10.00
HETATM  693  O5' ADE A  36      15.857  20.732   3.455  1.00 10.00
HETATM  694  C4' ADE A  36      15.856  21.332   1.121  1.00 10.00
HETATM  695  O4' ADE A  36      15.713  19.948   0.712  1.00 10.00
HETATM  696  C3' ADE A  36      14.433  21.901   1.114  1.00 10.00
HETATM  697  O3' ADE A  36      14.179  22.581  -0.120  1.00 10.00
HETATM  698  C2' ADE A  36      13.579  20.653   1.231  1.00 10.00
HETATM  699  C1' ADE A  36      14.364  19.731   0.333  1.00 10.00
HETATM  700  N1  ADE A  36      14.026  15.216  -2.077  1.00 10.00
HETATM  701  C2  ADE A  36      14.342  16.448  -2.503  1.00 10.00
HETATM  702  N3  ADE A  36      14.412  17.585  -1.816  1.00 10.00
HETATM  703  C4  ADE A  36      14.107  17.375  -0.524  1.00 10.00
HETATM  704  C5  ADE A  36      13.764  16.171   0.063  1.00 10.00
HETATM  705  C6  ADE A  36      13.726  15.041  -0.773  1.00 10.00
HETATM  706  N6  ADE A  36      13.414  13.815  -0.352  1.00 10.00
HETATM  707  N7  ADE A  36      13.515  16.341   1.418  1.00 10.00
HETATM  708  C8  ADE A  36      13.714  17.622   1.617  1.00 10.00
HETATM  709  N9  ADE A  36      14.072  18.307   0.482  1.00 10.00
HETATM  710  P   ADE A  37      12.700  23.113  -0.450  1.00 10.00
HETATM  711  O1P ADE A  37      12.858  24.200  -1.444  1.00 10.00
HETATM  712  O2P ADE A  37      11.998  23.384   0.825  1.00 10.00
HETATM  713  C5' ADE A  37      12.599  21.267  -2.315  1.00 10.00
HETATM  714  O5' ADE A  37      11.996  21.884  -1.178  1.00 10.00
HETATM  715  C4' ADE A  37      11.550  20.603  -3.176  1.00 10.00
HETATM  716  O4' ADE A  37      11.570  19.165  -2.975  1.00 10.00
HETATM  717  C3' ADE A  37      10.102  21.025  -2.911  1.00 10.00
HETATM  718  O3' ADE A  37       9.386  21.124  -4.148  1.00 10.00
HETATM  719  C2' ADE A  37       9.579  19.882  -2.063  1.00 10.00
HETATM  720  C1' ADE A  37      10.241  18.723  -2.761  1.00 10.00
HETATM  721  N1  ADE A  37      10.607  13.605  -3.027  1.00 10.00
HETATM  722  C2  ADE A  37      10.600  14.560  -3.970  1.00 10.00
HETATM  723  N3  ADE A  37      10.506  15.880  -3.829  1.00 10.00
HETATM  724  C4  ADE A  37      10.407  16.212  -2.530  1.00 10.00
HETATM  725  C5  ADE A  37      10.400  15.347  -1.451  1.00 10.00
HETATM  726  C6  ADE A  37      10.506  13.975  -1.732  1.00 10.00
HETATM  727  N6  ADE A  37      10.508  13.028  -0.794  1.00 10.00
HETATM  728  N7  ADE A  37      10.286  16.048  -0.259  1.00 10.00
HETATM  729  C8  ADE A  37      10.226  17.302  -0.638  1.00 10.00
HETATM  730  N9  ADE A  37      10.291  17.474  -1.999  1.00 10.00
HETATM  731  P   ADE A  38       7.871  21.657  -4.157  1.00 10.00
HETATM  732  O1P ADE A  38       7.905  23.086  -4.548  1.00 10.00
HETATM  733  O2P ADE A  38       7.184  21.261  -2.904  1.00 10.00
HETATM  734  C5' ADE A  38       7.983  20.215  -6.350  1.00 10.00
HETATM  735  O5' ADE A  38       7.191  20.861  -5.355  1.00 10.00
HETATM  736  C4' ADE A  38       7.296  18.957  -6.828  1.00 10.00
HETATM  737  O4' ADE A  38       7.648  17.831  -5.982  1.00 10.00
HETATM  738  C3' ADE A  38       5.766  19.001  -6.820  1.00 10.00
HETATM  739  O3' ADE A  38       5.234  18.336  -7.971  1.00 10.00
HETATM  740  C2' ADE A  38       5.423  18.245  -5.551  1.00 10.00
HETATM  741  C1' ADE A  38       6.456  17.149  -5.628  1.00 10.00
HETATM  742  N1  ADE A  38       7.288  12.556  -3.471  1.00 10.00
HETATM  743  C2  ADE A  38       7.101  12.932  -4.745  1.00 10.00
HETATM  744  N3  ADE A  38       6.894  14.151  -5.242  1.00 10.00
HETATM  745  C4  ADE A  38       6.887  15.067  -4.257  1.00 10.00
HETATM  746  C5  ADE A  38       7.065  14.834  -2.905  1.00 10.00
HETATM  747  C6  ADE A  38       7.273  13.503  -2.508  1.00 10.00
HETATM  748  N6  ADE A  38       7.453  13.129  -1.240  1.00 10.00
HETATM  749  N7  ADE A  38       6.993  16.020  -2.188  1.00 10.00
HETATM  750  C8  ADE A  38       6.780  16.930  -3.108  1.00 10.00
HETATM  751  N9  ADE A  38       6.699  16.423  -4.382  1.00 10.00
HETATM  752  P   ADE A  39       3.873  18.865  -8.636  1.00 10.00
HETATM  753  O1P ADE A  39       4.229  19.566  -9.890  1.00 10.00
HETATM  754  O2P ADE A  39       3.089  19.578  -7.597  1.00 10.00
HETATM  755  C5' ADE A  39       3.682  16.565  -9.884  1.00 10.00
HETATM  756  O5' ADE A  39       3.089  17.536  -9.021  1.00 10.00
HETATM  757  C4' ADE A  39       3.304  15.171  -9.441  1.00 10.00
HETATM  758  O4' ADE A  39       3.816  14.903  -8.108  1.00 10.00
HETATM  759  C3' ADE A  39       1.801  14.898  -9.360  1.00 10.00
HETATM  760  O3' ADE A  39       1.497  13.578  -9.822  1.00 10.00
HETATM  761  C2' ADE A  39       1.525  15.025  -7.875  1.00 10.00
HETATM  762  C1' ADE A  39       2.762  14.359  -7.328  1.00 10.00
HETATM  763  N1  ADE A  39       4.021  12.396  -2.740  1.00 10.00
HETATM  764  C2  ADE A  39       3.825  11.828  -3.941  1.00 10.00
HETATM  765  N3  ADE A  39       3.500  12.399  -5.098  1.00 10.00
HETATM  766  C4  ADE A  39       3.371  13.727  -4.952  1.00 10.00
HETATM  767  C5  ADE A  39       3.541  14.456  -3.787  1.00 10.00
HETATM  768  C6  ADE A  39       3.883  13.734  -2.628  1.00 10.00
HETATM  769  N6  ADE A  39       4.077  14.298  -1.434  1.00 10.00
HETATM  770  N7  ADE A  39       3.326  15.808  -4.019  1.00 10.00
HETATM  771  C8  ADE A  39       3.036  15.864  -5.297  1.00 10.00
HETATM  772  N9  ADE A  39       3.044  14.644  -5.922  1.00 10.00
HETATM  773  P   THY A  40       0.102  13.301 -10.565  1.00 10.00
HETATM  774  O1P THY A  40       0.259  13.740 -11.970  1.00 10.00
HETATM  775  O2P THY A  40      -1.000  13.861  -9.743  1.00 10.00
HETATM  776  C5' THY A  40       0.995  10.902  -9.998  1.00 10.00
HETATM  777  O5' THY A  40      -0.022  11.716 -10.577  1.00 10.00
HETATM  778  C4' THY A  40       0.438  10.126  -8.831  1.00 10.00
HETATM  779  O4' THY A  40       0.686  10.842  -7.594  1.00 10.00
HETATM  780  C3' THY A  40      -1.074   9.888  -8.868  1.00 10.00
HETATM  781  O3' THY A  40      -1.377   8.571  -8.396  1.00 10.00
HETATM  782  C2' THY A  40      -1.593  10.950  -7.915  1.00 10.00
HETATM  783  C1' THY A  40      -0.520  10.885  -6.855  1.00 10.00
HETATM  784  N1  THY A  40      -0.447  12.036  -5.935  1.00 10.00
HETATM  785  C2  THY A  40      -0.012  11.802  -4.653  1.00 10.00
HETATM  786  O2  THY A  40       0.306  10.697  -4.251  1.00 10.00
HETATM  787  N3  THY A  40       0.039  12.912  -3.854  1.00 10.00
HETATM  788  C4  THY A  40      -0.295  14.203  -4.198  1.00 10.00
HETATM  789  O4  THY A  40      -0.183  15.106  -3.370  1.00 10.00
HETATM  790  C5  THY A  40      -0.748  14.378  -5.558  1.00 10.00
HETATM  791  C6  THY A  40      -0.801  13.299  -6.355  1.00 10.00
HETATM  792  C7  THY A  40      -1.140  15.745  -6.019  1.00 10.00
HETATM  793  P   GUA A  41      -2.494   7.692  -9.142  1.00 10.00
HETATM  794  O1P GUA A  41      -1.817   6.983 -10.256  1.00 10.00
HETATM  795  O2P GUA A  41      -3.678   8.534  -9.427  1.00 10.00
HETATM  796  C5' GUA A  41      -1.921   5.728  -7.508  1.00 10.00
HETATM  797  O5' GUA A  41      -2.903   6.600  -8.061  1.00 10.00
HETATM  798  C4' GUA A  41      -1.953   5.786  -5.998  1.00 10.00
HETATM  799  O4' GUA A  41      -1.828   7.160  -5.544  1.00 10.00
HETATM  800  C3' GUA A  41      -3.237   5.265  -5.348  1.00 10.00
HETATM  801  O3' GUA A  41      -2.921   4.536  -4.158  1.00 10.00
HETATM  802  C2' GUA A  41      -3.991   6.542  -5.027  1.00 10.00
HETATM  803  C1' GUA A  41      -2.837   7.402  -4.578  1.00 10.00
HETATM  804  N1  GUA A  41      -3.125  11.540  -1.649  1.00 10.00
HETATM  805  C2  GUA A  41      -2.843  10.238  -1.303  1.00 10.00
HETATM  806  N2  GUA A  41      -2.605  10.001  -0.009  1.00 10.00
HETATM  807  N3  GUA A  41      -2.798   9.238  -2.164  1.00 10.00
HETATM  808  C4  GUA A  41      -3.068   9.640  -3.423  1.00 10.00
HETATM  809  C5  GUA A  41      -3.366  10.909  -3.876  1.00 10.00
HETATM  810  C6  GUA A  41      -3.404  11.980  -2.939  1.00 10.00
HETATM  811  O6  GUA A  41      -3.641  13.181  -3.143  1.00 10.00
HETATM  812  N7  GUA A  41      -3.585  10.901  -5.248  1.00 10.00
HETATM  813  C8  GUA A  41      -3.415   9.655  -5.594  1.00 10.00
HETATM  814  N9  GUA A  41      -3.099   8.837  -4.539  1.00 10.00
HETATM  815  P   GUA A  42      -3.932   3.409  -3.625  1.00 10.00
HETATM  816  O1P GUA A  42      -3.139   2.171  -3.417  1.00 10.00
HETATM  817  O2P GUA A  42      -5.104   3.386  -4.531  1.00 10.00
HETATM  818  C5' GUA A  42      -3.442   4.648  -1.369  1.00 10.00
HETATM  819  O5' GUA A  42      -4.374   3.953  -2.196  1.00 10.00
HETATM  820  C4' GUA A  42      -4.153   5.311  -0.214  1.00 10.00
HETATM  821  O4' GUA A  42      -4.331   6.727  -0.483  1.00 10.00
HETATM  822  C3' GUA A  42      -5.553   4.782   0.105  1.00 10.00
HETATM  823  O3' GUA A  42      -5.748   4.743   1.522  1.00 10.00
HETATM  824  C2' GUA A  42      -6.453   5.816  -0.544  1.00 10.00
HETATM  825  C1' GUA A  42      -5.680   7.070  -0.210  1.00 10.00
HETATM  826  N1  GUA A  42      -6.427  12.102  -0.224  1.00 10.00
HETATM  827  C2  GUA A  42      -6.089  11.273   0.819  1.00 10.00
HETATM  828  N2  GUA A  42      -5.927  11.852   2.014  1.00 10.00
HETATM  829  N3  GUA A  42      -5.921   9.965   0.700  1.00 10.00
HETATM  830  C4  GUA A  42      -6.119   9.542  -0.566  1.00 10.00
HETATM  831  C5  GUA A  42      -6.459  10.285  -1.678  1.00 10.00
HETATM  832  C6  GUA A  42      -6.639  11.692  -1.536  1.00 10.00
HETATM  833  O6  GUA A  42      -6.944  12.525  -2.404  1.00 10.00
HETATM  834  N7  GUA A  42      -6.570   9.472  -2.799  1.00 10.00
HETATM  835  C8  GUA A  42      -6.299   8.273  -2.354  1.00 10.00
HETATM  836  N9  GUA A  42      -6.019   8.243  -1.011  1.00 10.00
HETATM  837  P   CYT A  43      -6.989   3.929   2.135  1.00 10.00
HETATM  838  O1P CYT A  43      -6.499   2.566   2.469  1.00 10.00
HETATM  839  O2P CYT A  43      -8.168   4.091   1.255  1.00 10.00
HETATM  840  C5' CYT A  43      -6.503   5.817   3.886  1.00 10.00
HETATM  841  O5' CYT A  43      -7.290   4.691   3.498  1.00 10.00
HETATM  842  C4' CYT A  43      -7.393   6.943   4.356  1.00 10.00
HETATM  843  O4' CYT A  43      -7.530   7.944   3.316  1.00 10.00
HETATM  844  C3' CYT A  43      -8.825   6.545   4.721  1.00 10.00
HETATM  845  O3' CYT A  43      -9.266   7.279   5.865  1.00 10.00
HETATM  846  C2' CYT A  43      -9.609   6.957   3.489  1.00 10.00
HETATM  847  C1' CYT A  43      -8.906   8.255   3.177  1.00 10.00
HETATM  848  N1  CYT A  43      -9.125   8.791   1.825  1.00 10.00
HETATM  849  C2  CYT A  43      -9.338  10.161   1.680  1.00 10.00
HETATM  850  O2  CYT A  43      -9.334  10.877   2.689  1.00 10.00
HETATM  851  N3  CYT A  43      -9.545  10.673   0.446  1.00 10.00
HETATM  852  C4  CYT A  43      -9.548   9.869  -0.619  1.00 10.00
HETATM  853  N4  CYT A  43      -9.764  10.420  -1.817  1.00 10.00
HETATM  854  C5  CYT A  43      -9.332   8.463  -0.501  1.00 10.00
HETATM  855  C6  CYT A  43      -9.125   7.972   0.730  1.00 10.00
HETATM  856  P   CYT A  44     -10.337   6.625   6.863  1.00 10.00
HETATM  857  O1P CYT A  44      -9.561   6.050   7.987  1.00 10.00
HETATM  858  O2P CYT A  44     -11.239   5.754   6.072  1.00 10.00
HETATM  859  C5' CYT A  44     -10.500   9.042   7.873  1.00 10.00
HETATM  860  O5' CYT A  44     -11.168   7.873   7.399  1.00 10.00
HETATM  861  C4' CYT A  44     -11.386  10.256   7.719  1.00 10.00
HETATM  862  O4' CYT A  44     -11.289  10.777   6.366  1.00 10.00
HETATM  863  C3' CYT A  44     -12.880  10.012   7.950  1.00 10.00
HETATM  864  O3' CYT A  44     -13.469  11.118   8.640  1.00 10.00
HETATM  865  C2' CYT A  44     -13.420   9.911   6.538  1.00 10.00
HETATM  866  C1' CYT A  44     -12.604  10.995   5.883  1.00 10.00
HETATM  867  N1  CYT A  44     -12.577  10.942   4.414  1.00 10.00
HETATM  868  C2  CYT A  44     -12.640  12.137   3.693  1.00 10.00
HETATM  869  O2  CYT A  44     -12.693  13.214   4.310  1.00 10.00
HETATM  870  N3  CYT A  44     -12.641  12.092   2.341  1.00 10.00
HETATM  871  C4  CYT A  44     -12.579  10.914   1.713  1.00 10.00
HETATM  872  N4  CYT A  44     -12.587  10.919   0.380  1.00 10.00
HETATM  873  C5  CYT A  44     -12.504   9.683   2.424  1.00 10.00
HETATM  874  C6  CYT A  44     -12.503   9.743   3.760  1.00 10.00
HETATM  875  P   GUA A  45     -15.007  11.048   9.095  1.00 10.00
HETATM  876  O1P GUA A  45     -15.043  10.393  10.425  1.00 10.00
HETATM  877  O2P GUA A  45     -15.814  10.488   7.985  1.00 10.00
HETATM  878  C5' GUA A  45     -14.681  13.613   8.652  1.00 10.00
HETATM  879  O5' GUA A  45     -15.419  12.573   9.291  1.00 10.00
HETATM  880  C4' GUA A  45     -15.606  14.487   7.837  1.00 10.00
HETATM  881  O4' GUA A  45     -15.344  14.301   6.420  1.00 10.00
HETATM  882  C3' GUA A  45     -17.104  14.217   8.011  1.00 10.00
HETATM  883  O3' GUA A  45     -17.841  15.448   8.001  1.00 10.00
HETATM  884  C2' GUA A  45     -17.430  13.383   6.789  1.00 10.00
HETATM  885  C1' GUA A  45     -16.585  14.099   5.764  1.00 10.00
HETATM  886  N1  GUA A  45     -16.340  14.283   0.692  1.00 10.00
HETATM  887  C2  GUA A  45     -16.601  15.291   1.589  1.00 10.00
HETATM  888  N2  GUA A  45     -16.840  16.510   1.068  1.00 10.00
HETATM  889  N3  GUA A  45     -16.628  15.123   2.902  1.00 10.00
HETATM  890  C4  GUA A  45     -16.369  13.844   3.254  1.00 10.00
HETATM  891  C5  GUA A  45     -16.095  12.765   2.439  1.00 10.00
HETATM  892  C6  GUA A  45     -16.070  12.960   1.030  1.00 10.00
HETATM  893  O6  GUA A  45     -15.849  12.128   0.139  1.00 10.00
HETATM  894  N7  GUA A  45     -15.884  11.618   3.194  1.00 10.00
HETATM  895  C8  GUA A  45     -16.031  12.015   4.429  1.00 10.00
HETATM  896  N9  GUA A  45     -16.334  13.350   4.537  1.00 10.00
HETATM  897  P   CYT A  46     -19.431  15.432   8.243  1.00 10.00
HETATM  898  O1P CYT A  46     -19.631  15.552   9.705  1.00 10.00
HETATM  899  O2P CYT A  46     -20.055  14.306   7.510  1.00 10.00
HETATM  900  C5' CYT A  46     -19.116  17.494   6.648  1.00 10.00
HETATM  901  O5' CYT A  46     -19.935  16.788   7.580  1.00 10.00
HETATM  902  C4' CYT A  46     -19.834  17.636   5.327  1.00 10.00
HETATM  903  O4' CYT A  46     -19.342  16.659   4.373  1.00 10.00
HETATM  904  C3' CYT A  46     -21.347  17.417   5.380  1.00 10.00
HETATM  905  O3' CYT A  46     -22.023  18.328   4.511  1.00 10.00
HETATM  906  C2' CYT A  46     -21.492  15.998   4.868  1.00 10.00
HETATM  907  C1' CYT A  46     -20.460  16.027   3.771  1.00 10.00
HETATM  908  N1  CYT A  46     -20.031  14.714   3.273  1.00 10.00
HETATM  909  C2  CYT A  46     -19.881  14.538   1.898  1.00 10.00
HETATM  910  O2  CYT A  46     -20.108  15.495   1.142  1.00 10.00
HETATM  911  N3  CYT A  46     -19.492  13.331   1.423  1.00 10.00
HETATM  912  C4  CYT A  46     -19.256  12.327   2.269  1.00 10.00
HETATM  913  N4  CYT A  46     -18.880  11.156   1.751  1.00 10.00
HETATM  914  C5  CYT A  46     -19.398  12.480   3.680  1.00 10.00
HETATM  915  C6  CYT A  46     -19.785  13.681   4.134  1.00 10.00
HETATM  916  P   ADE A  47     -23.594  18.582   4.699  1.00 10.00
HETATM  917  O1P ADE A  47     -23.814  20.045   4.673  1.00 10.00
HETATM  918  O2P ADE A  47     -24.054  17.793   5.868  1.00 10.00
HETATM  919  C5' ADE A  47     -24.254  18.684   2.162  1.00 10.00
HETATM  920  O5' ADE A  47     -24.247  17.962   3.389  1.00 10.00
HETATM  921  C4' ADE A  47     -24.924  17.865   1.085  1.00 10.00
HETATM  922  O4' ADE A  47     -24.087  16.741   0.706  1.00 10.00
HETATM  923  C3' ADE A  47     -26.274  17.252   1.470  1.00 10.00
HETATM  924  O3' ADE A  47     -27.176  17.309   0.358  1.00 10.00
HETATM  925  C2' ADE A  47     -25.899  15.818   1.791  1.00 10.00
HETATM  926  C1' ADE A  47     -24.891  15.571   0.700  1.00 10.00
HETATM  927  N1  ADE A  47     -22.491  11.592  -1.498  1.00 10.00
HETATM  928  C2  ADE A  47     -23.273  12.559  -1.999  1.00 10.00
HETATM  929  N3  ADE A  47     -23.865  13.574  -1.371  1.00 10.00
HETATM  930  C4  ADE A  47     -23.587  13.542  -0.056  1.00 10.00
HETATM  931  C5  ADE A  47     -22.803  12.613   0.604  1.00 10.00
HETATM  932  C6  ADE A  47     -22.232  11.592  -0.173  1.00 10.00
HETATM  933  N6  ADE A  47     -21.455  10.631   0.328  1.00 10.00
HETATM  934  N7  ADE A  47     -22.741  12.896   1.961  1.00 10.00
HETATM  935  C8  ADE A  47     -23.476  13.973   2.090  1.00 10.00
HETATM  936  N9  ADE A  47     -24.021  14.417   0.910  1.00 10.00
HETATM  937  P   ADE A  48     -28.593  16.555   0.433  1.00 10.00
HETATM  938  O1P ADE A  48     -29.555  17.505   1.035  1.00 10.00
HETATM  939  O2P ADE A  48     -28.434  15.202   1.024  1.00 10.00
HETATM  940  C5' ADE A  48     -28.050  16.061  -2.095  1.00 10.00
HETATM  941  O5' ADE A  48     -29.015  16.373  -1.089  1.00 10.00
HETATM  942  C4' ADE A  48     -28.365  14.721  -2.716  1.00 10.00
HETATM  943  O4' ADE A  48     -27.357  13.740  -2.356  1.00 10.00
HETATM  944  C3' ADE A  48     -29.699  14.102  -2.293  1.00 10.00
HETATM  945  O3' ADE A  48     -30.330  13.470  -3.409  1.00 10.00
HETATM  946  C2' ADE A  48     -29.270  13.087  -1.251  1.00 10.00
HETATM  947  C1' ADE A  48     -28.020  12.567  -1.912  1.00 10.00
HETATM  948  N1  ADE A  48     -24.861   8.535  -1.512  1.00 10.00
HETATM  949  C2  ADE A  48     -25.625   8.987  -2.517  1.00 10.00
HETATM  950  N3  ADE A  48     -26.429  10.050  -2.553  1.00 10.00
HETATM  951  C4  ADE A  48     -26.410  10.697  -1.375  1.00 10.00
HETATM  952  C5  ADE A  48     -25.679  10.356  -0.252  1.00 10.00
HETATM  953  C6  ADE A  48     -24.865   9.211  -0.343  1.00 10.00
HETATM  954  N6  ADE A  48     -24.104   8.761   0.657  1.00 10.00
HETATM  955  N7  ADE A  48     -25.914  11.257   0.778  1.00 10.00
HETATM  956  C8  ADE A  48     -26.764  12.111   0.260  1.00 10.00
HETATM  957  N9  ADE A  48     -27.107  11.831  -1.039  1.00 10.00
HETATM  958  P   ADE A  49     -31.636  12.567  -3.179  1.00 10.00
HETATM  959  O1P ADE A  49     -32.579  12.894  -4.274  1.00 10.00
HETATM  960  O2P ADE A  49     -32.080  12.687  -1.770  1.00 10.00
HETATM  961  C5' ADE A  49     -30.699  10.655  -4.707  1.00 10.00
HETATM  962  O5' ADE A  49     -31.121  11.082  -3.413  1.00 10.00
HETATM  963  C4' ADE A  49     -30.595   9.150  -4.751  1.00 10.00
HETATM  964  O4' ADE A  49     -29.499   8.692  -3.915  1.00 10.00
HETATM  965  C3' ADE A  49     -31.826   8.389  -4.251  1.00 10.00
HETATM  966  O3' ADE A  49     -32.062   7.229  -5.053  1.00 10.00
HETATM  967  C2' ADE A  49     -31.419   7.992  -2.847  1.00 10.00
HETATM  968  C1' ADE A  49     -29.976   7.636  -3.098  1.00 10.00
HETATM  969  N1  ADE A  49     -26.250   5.080  -0.631  1.00 10.00
HETATM  970  C2  ADE A  49     -26.839   4.887  -1.821  1.00 10.00
HETATM  971  N3  ADE A  49     -27.804   5.594  -2.409  1.00 10.00
HETATM  972  C4  ADE A  49     -28.176   6.626  -1.632  1.00 10.00
HETATM  973  C5  ADE A  49     -27.665   6.953  -0.388  1.00 10.00
HETATM  974  C6  ADE A  49     -26.651   6.125   0.127  1.00 10.00
HETATM  975  N6  ADE A  49     -26.071   6.312   1.315  1.00 10.00
HETATM  976  N7  ADE A  49     -28.292   8.084   0.117  1.00 10.00
HETATM  977  C8  ADE A  49     -29.154   8.410  -0.817  1.00 10.00
HETATM  978  N9  ADE A  49     -29.140   7.567  -1.900  1.00 10.00
HETATM  979  P   GUA A  50     -33.507   6.531  -5.038  1.00 10.00
HETATM  980  O1P GUA A  50     -34.380   7.335  -5.926  1.00 10.00
HETATM  981  O2P GUA A  50     -33.907   6.307  -3.628  1.00 10.00
HETATM  982  C5' GUA A  50     -31.924   4.595  -5.821  1.00 10.00
HETATM  983  O5' GUA A  50     -33.249   5.117  -5.719  1.00 10.00
HETATM  984  C4' GUA A  50     -31.772   3.376  -4.941  1.00 10.00
HETATM  985  O4' GUA A  50     -31.018   3.701  -3.742  1.00 10.00
HETATM  986  C3' GUA A  50     -33.083   2.772  -4.437  1.00 10.00
HETATM  987  O3' GUA A  50     -33.010   1.345  -4.439  1.00 10.00
HETATM  988  C2' GUA A  50     -33.169   3.305  -3.022  1.00 10.00
HETATM  989  C1' GUA A  50     -31.720   3.182  -2.624  1.00 10.00
HETATM  990  N1  GUA A  50     -28.522   3.590   1.310  1.00 10.00
HETATM  991  C2  GUA A  50     -28.551   2.651   0.312  1.00 10.00
HETATM  992  N2  GUA A  50     -27.604   1.700   0.368  1.00 10.00
HETATM  993  N3  GUA A  50     -29.439   2.642  -0.670  1.00 10.00
HETATM  994  C4  GUA A  50     -30.306   3.674  -0.575  1.00 10.00
HETATM  995  C5  GUA A  50     -30.361   4.666   0.384  1.00 10.00
HETATM  996  C6  GUA A  50     -29.406   4.654   1.439  1.00 10.00
HETATM  997  O6  GUA A  50     -29.292   5.440   2.395  1.00 10.00
HETATM  998  N7  GUA A  50     -31.405   5.545   0.123  1.00 10.00
HETATM  999  C8  GUA A  50     -31.952   5.080  -0.968  1.00 10.00
HETATM 1000  N9  GUA A  50     -31.341   3.947  -1.442  1.00 10.00
HETATM 1001  P   THY A  51     -34.293   0.484  -4.869  1.00 10.00
HETATM 1002  O1P THY A  51     -34.768   1.032  -6.163  1.00 10.00
HETATM 1003  O2P THY A  51     -35.227   0.417  -3.721  1.00 10.00
HETATM 1004  C5' THY A  51     -32.295  -1.199  -5.070  1.00 10.00
HETATM 1005  O5' THY A  51     -33.702  -0.969  -5.124  1.00 10.00
HETATM 1006  C4' THY A  51     -31.935  -1.949  -3.809  1.00 10.00
HETATM 1007  O4' THY A  51     -31.683  -1.019  -2.720  1.00 10.00
HETATM 1008  C3' THY A  51     -33.009  -2.902  -3.282  1.00 10.00
HETATM 1009  O3' THY A  51     -32.423  -4.105  -2.778  1.00 10.00
HETATM 1010  C2' THY A  51     -33.640  -2.099  -2.162  1.00 10.00
HETATM 1011  C1' THY A  51     -32.405  -1.466  -1.581  1.00 10.00
HETATM 1012  N1  THY A  51     -32.656  -0.308  -0.705  1.00 10.00
HETATM 1013  C2  THY A  51     -31.847  -0.130   0.394  1.00 10.00
HETATM 1014  O2  THY A  51     -30.927  -0.878   0.673  1.00 10.00
HETATM 1015  N3  THY A  51     -32.159   0.962   1.161  1.00 10.00
HETATM 1016  C4  THY A  51     -33.171   1.870   0.946  1.00 10.00
HETATM 1017  O4  THY A  51     -33.330   2.809   1.727  1.00 10.00
HETATM 1018  C5  THY A  51     -33.977   1.626  -0.226  1.00 10.00
HETATM 1019  C6  THY A  51     -33.686   0.565  -0.989  1.00 10.00
HETATM 1020  C7  THY A  51     -35.103   2.560  -0.534  1.00 10.00
HETATM 1021  P   THY A  52     -33.324  -5.424  -2.622  1.00 10.00
HETATM 1022  O1P THY A  52     -33.021  -6.292  -3.784  1.00 10.00
HETATM 1023  O2P THY A  52     -34.725  -5.018  -2.365  1.00 10.00
HETATM 1024  C5' THY A  52     -31.358  -6.088  -1.030  1.00 10.00
HETATM 1025  O5' THY A  52     -32.755  -6.120  -1.311  1.00 10.00
HETATM 1026  C4' THY A  52     -31.117  -5.950   0.455  1.00 10.00
HETATM 1027  O4' THY A  52     -31.479  -4.618   0.908  1.00 10.00
HETATM 1028  C3' THY A  52     -31.913  -6.906   1.348  1.00 10.00
HETATM 1029  O3' THY A  52     -31.111  -7.363   2.439  1.00 10.00
HETATM 1030  C2' THY A  52     -33.046  -6.028   1.843  1.00 10.00
HETATM 1031  C1' THY A  52     -32.287  -4.745   2.067  1.00 10.00
HETATM 1032  N1  THY A  52     -33.114  -3.532   2.187  1.00 10.00
HETATM 1033  C2  THY A  52     -32.852  -2.674   3.230  1.00 10.00
HETATM 1034  O2  THY A  52     -31.970  -2.870   4.048  1.00 10.00
HETATM 1035  N3  THY A  52     -33.665  -1.572   3.282  1.00 10.00
HETATM 1036  C4  THY A  52     -34.688  -1.251   2.418  1.00 10.00
HETATM 1037  O4  THY A  52     -35.355  -0.236   2.608  1.00 10.00
HETATM 1038  C5  THY A  52     -34.905  -2.191   1.343  1.00 10.00
HETATM 1039  C6  THY A  52     -34.118  -3.274   1.278  1.00 10.00
HETATM 1040  C7  THY A  52     -35.990  -1.915   0.353  1.00 10.00
HETATM 1041  P   THY A  53     -31.442  -8.772   3.132  1.00 10.00
HETATM 1042  O1P THY A  53     -30.617  -9.797   2.450  1.00 10.00
HETATM 1043  O2P THY A  53     -32.913  -8.941   3.186  1.00 10.00
HETATM 1044  C5' THY A  53     -29.953  -7.592   4.939  1.00 10.00
HETATM 1045  O5' THY A  53     -30.902  -8.609   4.618  1.00 10.00
HETATM 1046  C4' THY A  53     -30.370  -6.859   6.193  1.00 10.00
HETATM 1047  O4' THY A  53     -31.281  -5.775   5.868  1.00 10.00
HETATM 1048  C3' THY A  53     -31.108  -7.705   7.235  1.00 10.00
HETATM 1049  O3' THY A  53     -30.706  -7.372   8.570  1.00 10.00
HETATM 1050  C2' THY A  53     -32.556  -7.325   6.995  1.00 10.00
HETATM 1051  C1' THY A  53     -32.396  -5.849   6.743  1.00 10.00
HETATM 1052  N1  THY A  53     -33.547  -5.199   6.088  1.00 10.00
HETATM 1053  C2  THY A  53     -33.946  -3.961   6.539  1.00 10.00
HETATM 1054  O2  THY A  53     -33.392  -3.376   7.456  1.00 10.00
HETATM 1055  N3  THY A  53     -35.026  -3.433   5.878  1.00 10.00
HETATM 1056  C4  THY A  53     -35.728  -4.006   4.837  1.00 10.00
HETATM 1057  O4  THY A  53     -36.682  -3.412   4.337  1.00 10.00
HETATM 1058  C5  THY A  53     -35.256  -5.302   4.417  1.00 10.00
HETATM 1059  C6  THY A  53     -34.200  -5.833   5.051  1.00 10.00
HETATM 1060  C7  THY A  53     -35.967  -6.004   3.303  1.00 10.00
ATOM   1061  N   SER B 146      20.413 -18.052  -9.376  1.00 10.00
ATOM   1062  CA  SER B 146      19.782 -18.832 -10.429  1.00 10.00
ATOM   1063  C   SER B 146      19.500 -20.273  -9.999  1.00 10.00
ATOM   1064  O   SER B 146      18.552 -20.895 -10.481  1.00 10.00
ATOM   1065  CB  SER B 146      20.685 -18.824 -11.660  1.00 10.00
ATOM   1066  OG  SER B 146      21.957 -18.273 -11.339  1.00 10.00
ATOM   1067  N   SER B 147      20.320 -20.799  -9.099  1.00 10.00
ATOM   1068  CA  SER B 147      20.164 -22.170  -8.631  1.00 10.00
ATOM   1069  C   SER B 147      19.072 -22.319  -7.572  1.00 10.00
ATOM   1070  O   SER B 147      17.912 -22.554  -7.901  1.00 10.00
ATOM   1071  CB  SER B 147      21.495 -22.696  -8.103  1.00 10.00
ATOM   1072  OG  SER B 147      22.384 -21.622  -7.850  1.00 10.00
ATOM   1073  N   GLN B 148      19.447 -22.165  -6.307  1.00 10.00
ATOM   1074  CA  GLN B 148      18.501 -22.316  -5.204  1.00 10.00
ATOM   1075  C   GLN B 148      17.539 -21.136  -5.107  1.00 10.00
ATOM   1076  O   GLN B 148      16.355 -21.319  -4.818  1.00 10.00
ATOM   1077  CB  GLN B 148      19.238 -22.502  -3.875  1.00 10.00
ATOM   1078  CG  GLN B 148      20.487 -23.371  -3.955  1.00 10.00
ATOM   1079  CD  GLN B 148      20.192 -24.842  -4.177  1.00 10.00
ATOM   1080  OE1 GLN B 148      19.236 -25.212  -4.857  1.00 10.00
ATOM   1081  NE2 GLN B 148      21.010 -25.692  -3.591  1.00 10.00
ATOM   1082  N   LYS B 149      18.063 -19.933  -5.333  1.00 10.00
ATOM   1083  CA  LYS B 149      17.266 -18.710  -5.271  1.00 10.00
ATOM   1084  C   LYS B 149      16.837 -18.428  -3.830  1.00 10.00
ATOM   1085  O   LYS B 149      15.683 -18.636  -3.452  1.00 10.00
ATOM   1086  CB  LYS B 149      16.060 -18.779  -6.228  1.00 10.00
ATOM   1087  CG  LYS B 149      15.093 -17.605  -6.148  1.00 10.00
ATOM   1088  CD  LYS B 149      13.669 -18.047  -6.465  1.00 10.00
ATOM   1089  CE  LYS B 149      12.979 -18.670  -5.253  1.00 10.00
ATOM   1090  NZ  LYS B 149      13.617 -19.942  -4.802  1.00 10.00
ATOM   1091  N   GLU B 150      17.794 -18.003  -3.018  1.00 10.00
ATOM   1092  CA  GLU B 150      17.534 -17.690  -1.624  1.00 10.00
ATOM   1093  C   GLU B 150      17.456 -16.181  -1.425  1.00 10.00
ATOM   1094  O   GLU B 150      17.784 -15.408  -2.329  1.00 10.00
ATOM   1095  CB  GLU B 150      18.635 -18.272  -0.734  1.00 10.00
ATOM   1096  CG  GLU B 150      19.133 -19.643  -1.165  1.00 10.00
ATOM   1097  CD  GLU B 150      20.354 -19.563  -2.057  1.00 10.00
ATOM   1098  OE1 GLU B 150      20.196 -19.448  -3.293  1.00 10.00
ATOM   1099  OE2 GLU B 150      21.479 -19.612  -1.527  1.00 10.00
ATOM   1100  N   GLN B 151      17.038 -15.765  -0.238  1.00 10.00
ATOM   1101  CA  GLN B 151      16.919 -14.346   0.075  1.00 10.00
ATOM   1102  C   GLN B 151      18.245 -13.784   0.574  1.00 10.00
ATOM   1103  O   GLN B 151      18.475 -12.578   0.537  1.00 10.00
ATOM   1104  CB  GLN B 151      15.815 -14.105   1.108  1.00 10.00
ATOM   1105  CG  GLN B 151      15.847 -15.056   2.296  1.00 10.00
ATOM   1106  CD  GLN B 151      14.900 -14.637   3.398  1.00 10.00
ATOM   1107  OE1 GLN B 151      14.677 -13.448   3.620  1.00 10.00
ATOM   1108  NE2 GLN B 151      14.344 -15.607   4.104  1.00 10.00
ATOM   1109  N   ASP B 152      19.117 -14.672   1.032  1.00 10.00
ATOM   1110  CA  ASP B 152      20.426 -14.276   1.541  1.00 10.00
ATOM   1111  C   ASP B 152      21.327 -13.773   0.418  1.00 10.00
ATOM   1112  O   ASP B 152      22.300 -13.058   0.656  1.00 10.00
ATOM   1113  CB  ASP B 152      21.098 -15.441   2.271  1.00 10.00
ATOM   1114  CG  ASP B 152      22.319 -15.006   3.052  1.00 10.00
ATOM   1115  OD1 ASP B 152      22.150 -14.341   4.095  1.00 10.00
ATOM   1116  OD2 ASP B 152      23.447 -15.338   2.636  1.00 10.00
ATOM   1117  N   VAL B 153      20.985 -14.142  -0.809  1.00 10.00
ATOM   1118  CA  VAL B 153      21.759 -13.729  -1.976  1.00 10.00
ATOM   1119  C   VAL B 153      21.465 -12.267  -2.312  1.00 10.00
ATOM   1120  O   VAL B 153      22.223 -11.611  -3.028  1.00 10.00
ATOM   1121  CB  VAL B 153      21.464 -14.614  -3.207  1.00 10.00
ATOM   1122  CG1 VAL B 153      22.611 -14.540  -4.206  1.00 10.00
ATOM   1123  CG2 VAL B 153      21.213 -16.054  -2.789  1.00 10.00
ATOM   1124  N   LEU B 154      20.361 -11.761  -1.777  1.00 10.00
ATOM   1125  CA  LEU B 154      19.965 -10.381  -1.996  1.00 10.00
ATOM   1126  C   LEU B 154      20.692  -9.481  -1.000  1.00 10.00
ATOM   1127  O   LEU B 154      21.649  -9.907  -0.351  1.00 10.00
ATOM   1128  CB  LEU B 154      18.448 -10.229  -1.839  1.00 10.00
ATOM   1129  CG  LEU B 154      17.583 -10.888  -2.917  1.00 10.00
ATOM   1130  CD1 LEU B 154      16.113 -10.805  -2.539  1.00 10.00
ATOM   1131  CD2 LEU B 154      17.824 -10.239  -4.271  1.00 10.00
ATOM   1132  N   THR B 155      20.254  -8.245  -0.880  1.00 10.00
ATOM   1133  CA  THR B 155      20.878  -7.315   0.045  1.00 10.00
ATOM   1134  C   THR B 155      20.234  -7.458   1.429  1.00 10.00
ATOM   1135  O   THR B 155      19.029  -7.692   1.522  1.00 10.00
ATOM   1136  CB  THR B 155      20.741  -5.869  -0.471  1.00 10.00
ATOM   1137  OG1 THR B 155      20.631  -5.901  -1.904  1.00 10.00
ATOM   1138  CG2 THR B 155      21.960  -5.043  -0.093  1.00 10.00
ATOM   1139  N   PRO B 156      21.039  -7.360   2.513  1.00 10.00
ATOM   1140  CA  PRO B 156      20.569  -7.487   3.903  1.00 10.00
ATOM   1141  C   PRO B 156      19.217  -6.829   4.185  1.00 10.00
ATOM   1142  O   PRO B 156      18.357  -7.428   4.832  1.00 10.00
ATOM   1143  CB  PRO B 156      21.674  -6.787   4.689  1.00 10.00
ATOM   1144  CG  PRO B 156      22.907  -7.098   3.918  1.00 10.00
ATOM   1145  CD  PRO B 156      22.498  -7.147   2.467  1.00 10.00
ATOM   1146  N   ARG B 157      19.026  -5.606   3.697  1.00 10.00
ATOM   1147  CA  ARG B 157      17.771  -4.889   3.914  1.00 10.00
ATOM   1148  C   ARG B 157      16.595  -5.623   3.275  1.00 10.00
ATOM   1149  O   ARG B 157      15.547  -5.789   3.899  1.00 10.00
ATOM   1150  CB  ARG B 157      17.853  -3.455   3.389  1.00 10.00
ATOM   1151  CG  ARG B 157      18.373  -2.439   4.398  1.00 10.00
ATOM   1152  CD  ARG B 157      17.448  -2.325   5.603  1.00 10.00
ATOM   1153  NE  ARG B 157      17.580  -1.035   6.286  1.00 10.00
ATOM   1154  CZ  ARG B 157      18.137  -0.874   7.489  1.00 10.00
ATOM   1155  NH1 ARG B 157      18.686  -1.904   8.120  1.00 10.00
ATOM   1156  NH2 ARG B 157      18.162   0.322   8.058  1.00 10.00
ATOM   1157  N   GLU B 158      16.787  -6.076   2.041  1.00 10.00
ATOM   1158  CA  GLU B 158      15.744  -6.795   1.311  1.00 10.00
ATOM   1159  C   GLU B 158      15.387  -8.094   2.021  1.00 10.00
ATOM   1160  O   GLU B 158      14.215  -8.477   2.089  1.00 10.00
ATOM   1161  CB  GLU B 158      16.194  -7.083  -0.120  1.00 10.00
ATOM   1162  CG  GLU B 158      16.313  -5.846  -0.993  1.00 10.00
ATOM   1163  CD  GLU B 158      17.587  -5.825  -1.806  1.00 10.00
ATOM   1164  OE1 GLU B 158      18.040  -4.725  -2.181  1.00 10.00
ATOM   1165  OE2 GLU B 158      18.160  -6.907  -2.060  1.00 10.00
ATOM   1166  N   CYS B 159      16.403  -8.760   2.559  1.00 10.00
ATOM   1167  CA  CYS B 159      16.203 -10.009   3.278  1.00 10.00
ATOM   1168  C   CYS B 159      15.291  -9.787   4.483  1.00 10.00
ATOM   1169  O   CYS B 159      14.372 -10.567   4.726  1.00 10.00
ATOM   1170  CB  CYS B 159      17.545 -10.595   3.725  1.00 10.00
ATOM   1171  SG  CYS B 159      17.417 -12.195   4.556  1.00 10.00
ATOM   1172  N   LEU B 160      15.534  -8.701   5.213  1.00 10.00
ATOM   1173  CA  LEU B 160      14.730  -8.372   6.385  1.00 10.00
ATOM   1174  C   LEU B 160      13.287  -8.085   5.992  1.00 10.00
ATOM   1175  O   LEU B 160      12.353  -8.475   6.694  1.00 10.00
ATOM   1176  CB  LEU B 160      15.326  -7.177   7.139  1.00 10.00
ATOM   1177  CG  LEU B 160      16.663  -7.426   7.842  1.00 10.00
ATOM   1178  CD1 LEU B 160      17.108  -6.186   8.603  1.00 10.00
ATOM   1179  CD2 LEU B 160      16.562  -8.622   8.775  1.00 10.00
ATOM   1180  N   ILE B 161      13.115  -7.411   4.861  1.00 10.00
ATOM   1181  CA  ILE B 161      11.785  -7.079   4.365  1.00 10.00
ATOM   1182  C   ILE B 161      10.997  -8.353   4.067  1.00 10.00
ATOM   1183  O   ILE B 161       9.886  -8.536   4.565  1.00 10.00
ATOM   1184  CB  ILE B 161      11.844  -6.194   3.096  1.00 10.00
ATOM   1185  CG1 ILE B 161      12.577  -4.875   3.379  1.00 10.00
ATOM   1186  CG2 ILE B 161      10.447  -5.924   2.551  1.00 10.00
ATOM   1187  CD1 ILE B 161      11.938  -4.029   4.462  1.00 10.00
ATOM   1188  N   LEU B 162      11.591  -9.242   3.275  1.00 10.00
ATOM   1189  CA  LEU B 162      10.943 -10.499   2.909  1.00 10.00
ATOM   1190  C   LEU B 162      10.685 -11.365   4.139  1.00 10.00
ATOM   1191  O   LEU B 162       9.620 -11.968   4.273  1.00 10.00
ATOM   1192  CB  LEU B 162      11.784 -11.265   1.886  1.00 10.00
ATOM   1193  CG  LEU B 162      11.168 -12.555   1.334  1.00 10.00
ATOM   1194  CD1 LEU B 162       9.929 -12.254   0.505  1.00 10.00
ATOM   1195  CD2 LEU B 162      12.190 -13.332   0.518  1.00 10.00
ATOM   1196  N   GLN B 163      11.660 -11.391   5.037  1.00 10.00
ATOM   1197  CA  GLN B 163      11.578 -12.170   6.264  1.00 10.00
ATOM   1198  C   GLN B 163      10.358 -11.797   7.117  1.00 10.00
ATOM   1199  O   GLN B 163       9.826 -12.635   7.845  1.00 10.00
ATOM   1200  CB  GLN B 163      12.890 -12.025   7.059  1.00 10.00
ATOM   1201  CG  GLN B 163      12.730 -11.739   8.545  1.00 10.00
ATOM   1202  CD  GLN B 163      12.638 -12.999   9.381  1.00 10.00
ATOM   1203  OE1 GLN B 163      13.315 -13.993   9.114  1.00 10.00
ATOM   1204  NE2 GLN B 163      11.778 -12.976  10.382  1.00 10.00
ATOM   1205  N   GLU B 164       9.909 -10.550   7.022  1.00 10.00
ATOM   1206  CA  GLU B 164       8.765 -10.105   7.805  1.00 10.00
ATOM   1207  C   GLU B 164       7.466 -10.080   7.005  1.00 10.00
ATOM   1208  O   GLU B 164       6.392 -10.341   7.553  1.00 10.00
ATOM   1209  CB  GLU B 164       9.036  -8.748   8.448  1.00 10.00
ATOM   1210  CG  GLU B 164      10.175  -8.764   9.456  1.00 10.00
ATOM   1211  CD  GLU B 164       9.862  -9.587  10.691  1.00 10.00
ATOM   1212  OE1 GLU B 164      10.236 -10.778  10.735  1.00 10.00
ATOM   1213  OE2 GLU B 164       9.254  -9.041  11.637  1.00 10.00
ATOM   1214  N   VAL B 165       7.548  -9.782   5.709  1.00 10.00
ATOM   1215  CA  VAL B 165       6.345  -9.733   4.876  1.00 10.00
ATOM   1216  C   VAL B 165       5.671 -11.096   4.767  1.00 10.00
ATOM   1217  O   VAL B 165       4.454 -11.178   4.610  1.00 10.00
ATOM   1218  CB  VAL B 165       6.564  -9.131   3.469  1.00 10.00
ATOM   1219  CG1 VAL B 165       6.938  -7.660   3.554  1.00 10.00
ATOM   1220  CG2 VAL B 165       7.590  -9.917   2.669  1.00 10.00
ATOM   1221  N   GLU B 166       6.457 -12.165   4.880  1.00 10.00
ATOM   1222  CA  GLU B 166       5.911 -13.517   4.800  1.00 10.00
ATOM   1223  C   GLU B 166       4.976 -13.811   5.975  1.00 10.00
ATOM   1224  O   GLU B 166       4.151 -14.720   5.913  1.00 10.00
ATOM   1225  CB  GLU B 166       7.022 -14.564   4.704  1.00 10.00
ATOM   1226  CG  GLU B 166       8.107 -14.431   5.757  1.00 10.00
ATOM   1227  CD  GLU B 166       8.963 -15.674   5.879  1.00 10.00
ATOM   1228  OE1 GLU B 166       9.013 -16.253   6.984  1.00 10.00
ATOM   1229  OE2 GLU B 166       9.595 -16.076   4.885  1.00 10.00
ATOM   1230  N   LYS B 167       5.103 -13.030   7.044  1.00 10.00
ATOM   1231  CA  LYS B 167       4.258 -13.201   8.222  1.00 10.00
ATOM   1232  C   LYS B 167       3.015 -12.325   8.108  1.00 10.00
ATOM   1233  O   LYS B 167       2.132 -12.363   8.964  1.00 10.00
ATOM   1234  CB  LYS B 167       5.021 -12.843   9.505  1.00 10.00
ATOM   1235  CG  LYS B 167       5.927 -13.937  10.040  1.00 10.00
ATOM   1236  CD  LYS B 167       7.253 -13.972   9.305  1.00 10.00
ATOM   1237  CE  LYS B 167       8.238 -14.909   9.979  1.00 10.00
ATOM   1238  NZ  LYS B 167       9.508 -15.003   9.219  1.00 10.00
ATOM   1239  N   GLY B 168       2.955 -11.542   7.038  1.00 10.00
ATOM   1240  CA  GLY B 168       1.828 -10.657   6.823  1.00 10.00
ATOM   1241  C   GLY B 168       1.950  -9.367   7.610  1.00 10.00
ATOM   1242  O   GLY B 168       0.945  -8.759   7.972  1.00 10.00
ATOM   1243  N   PHE B 169       3.184  -8.946   7.872  1.00 10.00
ATOM   1244  CA  PHE B 169       3.430  -7.725   8.631  1.00 10.00
ATOM   1245  C   PHE B 169       3.381  -6.481   7.750  1.00 10.00
ATOM   1246  O   PHE B 169       3.064  -5.394   8.230  1.00 10.00
ATOM   1247  CB  PHE B 169       4.779  -7.793   9.355  1.00 10.00
ATOM   1248  CG  PHE B 169       4.769  -8.636  10.599  1.00 10.00
ATOM   1249  CD1 PHE B 169       5.757  -9.580  10.820  1.00 10.00
ATOM   1250  CD2 PHE B 169       3.774  -8.480  11.552  1.00 10.00
ATOM   1251  CE1 PHE B 169       5.754 -10.351  11.966  1.00 10.00
ATOM   1252  CE2 PHE B 169       3.763  -9.249  12.700  1.00 10.00
ATOM   1253  CZ  PHE B 169       4.757 -10.186  12.907  1.00 10.00
ATOM   1254  N   THR B 170       3.690  -6.647   6.463  1.00 10.00
ATOM   1255  CA  THR B 170       3.704  -5.531   5.510  1.00 10.00
ATOM   1256  C   THR B 170       4.891  -4.596   5.787  1.00 10.00
ATOM   1257  O   THR B 170       5.396  -4.536   6.908  1.00 10.00
ATOM   1258  CB  THR B 170       2.374  -4.738   5.527  1.00 10.00
ATOM   1259  OG1 THR B 170       1.277  -5.647   5.704  1.00 10.00
ATOM   1260  CG2 THR B 170       2.179  -3.975   4.224  1.00 10.00
ATOM   1261  N   ASN B 171       5.338  -3.867   4.766  1.00 10.00
ATOM   1262  CA  ASN B 171       6.475  -2.953   4.913  1.00 10.00
ATOM   1263  C   ASN B 171       6.190  -1.841   5.923  1.00 10.00
ATOM   1264  O   ASN B 171       7.115  -1.253   6.483  1.00 10.00
ATOM   1265  CB  ASN B 171       6.903  -2.363   3.561  1.00 10.00
ATOM   1266  CG  ASN B 171       6.006  -1.236   3.086  1.00 10.00
ATOM   1267  OD1 ASN B 171       4.855  -1.461   2.714  1.00 10.00
ATOM   1268  ND2 ASN B 171       6.532  -0.018   3.080  1.00 10.00
ATOM   1269  N   GLN B 172       4.911  -1.566   6.157  1.00 10.00
ATOM   1270  CA  GLN B 172       4.504  -0.533   7.103  1.00 10.00
ATOM   1271  C   GLN B 172       4.930  -0.883   8.526  1.00 10.00
ATOM   1272  O   GLN B 172       5.669  -0.131   9.161  1.00 10.00
ATOM   1273  CB  GLN B 172       2.991  -0.313   7.034  1.00 10.00
ATOM   1274  CG  GLN B 172       2.539   0.510   5.837  1.00 10.00
ATOM   1275  CD  GLN B 172       2.737   2.002   6.040  1.00 10.00
ATOM   1276  OE1 GLN B 172       2.646   2.510   7.157  1.00 10.00
ATOM   1277  NE2 GLN B 172       3.013   2.716   4.961  1.00 10.00
ATOM   1278  N   GLU B 173       4.492  -2.042   9.010  1.00 10.00
ATOM   1279  CA  GLU B 173       4.824  -2.477  10.361  1.00 10.00
ATOM   1280  C   GLU B 173       6.304  -2.836  10.494  1.00 10.00
ATOM   1281  O   GLU B 173       6.862  -2.803  11.590  1.00 10.00
ATOM   1282  CB  GLU B 173       3.940  -3.645  10.805  1.00 10.00
ATOM   1283  CG  GLU B 173       2.446  -3.390  10.663  1.00 10.00
ATOM   1284  CD  GLU B 173       2.020  -2.052  11.235  1.00 10.00
ATOM   1285  OE1 GLU B 173       1.805  -1.109  10.448  1.00 10.00
ATOM   1286  OE2 GLU B 173       1.891  -1.941  12.473  1.00 10.00
ATOM   1287  N   ILE B 174       6.937  -3.181   9.376  1.00 10.00
ATOM   1288  CA  ILE B 174       8.354  -3.523   9.378  1.00 10.00
ATOM   1289  C   ILE B 174       9.180  -2.322   9.828  1.00 10.00
ATOM   1290  O   ILE B 174      10.046  -2.438  10.695  1.00 10.00
ATOM   1291  CB  ILE B 174       8.834  -3.986   7.984  1.00 10.00
ATOM   1292  CG1 ILE B 174       8.222  -5.341   7.629  1.00 10.00
ATOM   1293  CG2 ILE B 174      10.354  -4.064   7.927  1.00 10.00
ATOM   1294  CD1 ILE B 174       8.554  -5.810   6.228  1.00 10.00
ATOM   1295  N   ALA B 175       8.880  -1.162   9.256  1.00 10.00
ATOM   1296  CA  ALA B 175       9.591   0.061   9.596  1.00 10.00
ATOM   1297  C   ALA B 175       9.297   0.482  11.030  1.00 10.00
ATOM   1298  O   ALA B 175      10.165   1.005  11.722  1.00 10.00
ATOM   1299  CB  ALA B 175       9.234   1.176   8.625  1.00 10.00
ATOM   1300  N   ASP B 176       8.072   0.234  11.471  1.00 10.00
ATOM   1301  CA  ASP B 176       7.648   0.587  12.821  1.00 10.00
ATOM   1302  C   ASP B 176       8.307  -0.293  13.881  1.00 10.00
ATOM   1303  O   ASP B 176       8.821   0.202  14.884  1.00 10.00
ATOM   1304  CB  ASP B 176       6.122   0.483  12.947  1.00 10.00
ATOM   1305  CG  ASP B 176       5.414   1.807  12.738  1.00 10.00
ATOM   1306  OD1 ASP B 176       5.313   2.593  13.705  1.00 10.00
ATOM   1307  OD2 ASP B 176       4.945   2.067  11.610  1.00 10.00
ATOM   1308  N   ALA B 177       8.293  -1.601  13.654  1.00 10.00
ATOM   1309  CA  ALA B 177       8.856  -2.552  14.607  1.00 10.00
ATOM   1310  C   ALA B 177      10.380  -2.643  14.544  1.00 10.00
ATOM   1311  O   ALA B 177      11.044  -2.730  15.579  1.00 10.00
ATOM   1312  CB  ALA B 177       8.224  -3.925  14.432  1.00 10.00
ATOM   1313  N   LEU B 178      10.940  -2.623  13.341  1.00 10.00
ATOM   1314  CA  LEU B 178      12.390  -2.728  13.181  1.00 10.00
ATOM   1315  C   LEU B 178      13.076  -1.371  13.257  1.00 10.00
ATOM   1316  O   LEU B 178      14.296  -1.282  13.133  1.00 10.00
ATOM   1317  CB  LEU B 178      12.759  -3.444  11.879  1.00 10.00
ATOM   1318  CG  LEU B 178      12.540  -4.958  11.855  1.00 10.00
ATOM   1319  CD1 LEU B 178      12.841  -5.515  10.474  1.00 10.00
ATOM   1320  CD2 LEU B 178      13.398  -5.647  12.908  1.00 10.00
ATOM   1321  N   HIS B 179      12.282  -0.323  13.467  1.00 10.00
ATOM   1322  CA  HIS B 179      12.796   1.043  13.569  1.00 10.00
ATOM   1323  C   HIS B 179      13.581   1.460  12.330  1.00 10.00
ATOM   1324  O   HIS B 179      14.783   1.738  12.392  1.00 10.00
ATOM   1325  CB  HIS B 179      13.626   1.240  14.840  1.00 10.00
ATOM   1326  CG  HIS B 179      12.812   1.612  16.040  1.00 10.00
ATOM   1327  ND1 HIS B 179      12.798   2.900  16.522  1.00 10.00
ATOM   1328  CD2 HIS B 179      12.009   0.839  16.812  1.00 10.00
ATOM   1329  CE1 HIS B 179      11.991   2.885  17.570  1.00 10.00
ATOM   1330  NE2 HIS B 179      11.493   1.660  17.782  1.00 10.00
ATOM   1331  N   LEU B 180      12.891   1.492  11.205  1.00 10.00
ATOM   1332  CA  LEU B 180      13.499   1.877   9.944  1.00 10.00
ATOM   1333  C   LEU B 180      12.967   3.239   9.531  1.00 10.00
ATOM   1334  O   LEU B 180      11.894   3.648   9.977  1.00 10.00
ATOM   1335  CB  LEU B 180      13.186   0.846   8.857  1.00 10.00
ATOM   1336  CG  LEU B 180      13.556  -0.607   9.169  1.00 10.00
ATOM   1337  CD1 LEU B 180      13.163  -1.516   8.015  1.00 10.00
ATOM   1338  CD2 LEU B 180      15.041  -0.735   9.470  1.00 10.00
ATOM   1339  N   SER B 181      13.706   3.948   8.699  1.00 10.00
ATOM   1340  CA  SER B 181      13.275   5.261   8.255  1.00 10.00
ATOM   1341  C   SER B 181      12.373   5.156   7.030  1.00 10.00
ATOM   1342  O   SER B 181      12.853   5.087   5.895  1.00 10.00
ATOM   1343  CB  SER B 181      14.473   6.179   7.983  1.00 10.00
ATOM   1344  OG  SER B 181      14.404   7.356   8.778  1.00 10.00
ATOM   1345  N   LYS B 182      11.061   5.129   7.270  1.00 10.00
ATOM   1346  CA  LYS B 182      10.085   5.045   6.190  1.00 10.00
ATOM   1347  C   LYS B 182       9.906   6.410   5.530  1.00 10.00
ATOM   1348  O   LYS B 182       8.826   7.010   5.539  1.00 10.00
ATOM   1349  CB  LYS B 182       8.751   4.459   6.671  1.00 10.00
ATOM   1350  CG  LYS B 182       8.153   5.123   7.903  1.00 10.00
ATOM   1351  CD  LYS B 182       6.929   4.362   8.391  1.00 10.00
ATOM   1352  CE  LYS B 182       5.813   4.372   7.356  1.00 10.00
ATOM   1353  NZ  LYS B 182       4.911   5.543   7.513  1.00 10.00
ATOM   1354  N   ARG B 183      11.009   6.896   4.992  1.00 10.00
ATOM   1355  CA  ARG B 183      11.076   8.178   4.322  1.00 10.00
ATOM   1356  C   ARG B 183      12.406   8.267   3.583  1.00 10.00
ATOM   1357  O   ARG B 183      12.803   9.336   3.120  1.00 10.00
ATOM   1358  CB  ARG B 183      11.004   9.298   5.364  1.00 10.00
ATOM   1359  CG  ARG B 183      12.042   9.166   6.472  1.00 10.00
ATOM   1360  CD  ARG B 183      11.796  10.158   7.596  1.00 10.00
ATOM   1361  NE  ARG B 183      11.913  11.539   7.138  1.00 10.00
ATOM   1362  CZ  ARG B 183      12.883  12.373   7.518  1.00 10.00
ATOM   1363  NH1 ARG B 183      13.826  11.972   8.364  1.00 10.00
ATOM   1364  NH2 ARG B 183      12.919  13.610   7.043  1.00 10.00
ATOM   1365  N   SER B 184      13.082   7.126   3.471  1.00 10.00
ATOM   1366  CA  SER B 184      14.382   7.063   2.822  1.00 10.00
ATOM   1367  C   SER B 184      14.606   5.707   2.160  1.00 10.00
ATOM   1368  O   SER B 184      15.087   5.636   1.031  1.00 10.00
ATOM   1369  CB  SER B 184      15.495   7.334   3.838  1.00 10.00
ATOM   1370  OG  SER B 184      15.340   8.606   4.443  1.00 10.00
ATOM   1371  N   ILE B 185      14.251   4.630   2.855  1.00 10.00
ATOM   1372  CA  ILE B 185      14.430   3.282   2.312  1.00 10.00
ATOM   1373  C   ILE B 185      13.565   3.063   1.073  1.00 10.00
ATOM   1374  O   ILE B 185      13.858   2.210   0.235  1.00 10.00
ATOM   1375  CB  ILE B 185      14.129   2.181   3.352  1.00 10.00
ATOM   1376  CG1 ILE B 185      12.759   2.403   4.000  1.00 10.00
ATOM   1377  CG2 ILE B 185      15.224   2.129   4.405  1.00 10.00
ATOM   1378  CD1 ILE B 185      12.317   1.275   4.906  1.00 10.00
ATOM   1379  N   GLU B 186      12.506   3.854   0.963  1.00 10.00
ATOM   1380  CA  GLU B 186      11.576   3.781  -0.153  1.00 10.00
ATOM   1381  C   GLU B 186      12.286   3.991  -1.485  1.00 10.00
ATOM   1382  O   GLU B 186      11.851   3.473  -2.512  1.00 10.00
ATOM   1383  CB  GLU B 186      10.460   4.819   0.013  1.00 10.00
ATOM   1384  CG  GLU B 186       9.453   4.507   1.113  1.00 10.00
ATOM   1385  CD  GLU B 186      10.069   4.458   2.497  1.00 10.00
ATOM   1386  OE1 GLU B 186      11.088   5.150   2.725  1.00 10.00
ATOM   1387  OE2 GLU B 186       9.541   3.725   3.354  1.00 10.00
ATOM   1388  N   TYR B 187      13.395   4.725  -1.458  1.00 10.00
ATOM   1389  CA  TYR B 187      14.156   5.001  -2.673  1.00 10.00
ATOM   1390  C   TYR B 187      14.749   3.712  -3.227  1.00 10.00
ATOM   1391  O   TYR B 187      14.910   3.555  -4.438  1.00 10.00
ATOM   1392  CB  TYR B 187      15.284   6.009  -2.409  1.00 10.00
ATOM   1393  CG  TYR B 187      14.876   7.255  -1.653  1.00 10.00
ATOM   1394  CD1 TYR B 187      13.559   7.688  -1.635  1.00 10.00
ATOM   1395  CD2 TYR B 187      15.819   7.999  -0.955  1.00 10.00
ATOM   1396  CE1 TYR B 187      13.191   8.824  -0.947  1.00 10.00
ATOM   1397  CE2 TYR B 187      15.460   9.135  -0.261  1.00 10.00
ATOM   1398  CZ  TYR B 187      14.144   9.544  -0.261  1.00 10.00
ATOM   1399  OH  TYR B 187      13.783  10.681   0.417  1.00 10.00
ATOM   1400  N   SER B 188      15.062   2.791  -2.328  1.00 10.00
ATOM   1401  CA  SER B 188      15.643   1.518  -2.708  1.00 10.00
ATOM   1402  C   SER B 188      14.566   0.447  -2.873  1.00 10.00
ATOM   1403  O   SER B 188      14.835  -0.643  -3.380  1.00 10.00
ATOM   1404  CB  SER B 188      16.686   1.096  -1.672  1.00 10.00
ATOM   1405  OG  SER B 188      17.574   2.172  -1.399  1.00 10.00
ATOM   1406  N   LEU B 189      13.342   0.768  -2.456  1.00 10.00
ATOM   1407  CA  LEU B 189      12.220  -0.161  -2.565  1.00 10.00
ATOM   1408  C   LEU B 189      11.953  -0.492  -4.028  1.00 10.00
ATOM   1409  O   LEU B 189      11.703  -1.648  -4.381  1.00 10.00
ATOM   1410  CB  LEU B 189      10.963   0.430  -1.920  1.00 10.00
ATOM   1411  CG  LEU B 189      10.452  -0.263  -0.654  1.00 10.00
ATOM   1412  CD1 LEU B 189      10.035  -1.695  -0.951  1.00 10.00
ATOM   1413  CD2 LEU B 189      11.497  -0.221   0.453  1.00 10.00
ATOM   1414  N   THR B 190      12.025   0.528  -4.873  1.00 10.00
ATOM   1415  CA  THR B 190      11.816   0.359  -6.301  1.00 10.00
ATOM   1416  C   THR B 190      12.918  -0.523  -6.890  1.00 10.00
ATOM   1417  O   THR B 190      12.694  -1.273  -7.840  1.00 10.00
ATOM   1418  CB  THR B 190      11.828   1.732  -7.002  1.00 10.00
ATOM   1419  OG1 THR B 190      11.522   2.756  -6.035  1.00 10.00
ATOM   1420  CG2 THR B 190      10.801   1.767  -8.126  1.00 10.00
ATOM   1421  N   SER B 191      14.110  -0.434  -6.310  1.00 10.00
ATOM   1422  CA  SER B 191      15.242  -1.223  -6.765  1.00 10.00
ATOM   1423  C   SER B 191      15.017  -2.704  -6.462  1.00 10.00
ATOM   1424  O   SER B 191      15.383  -3.569  -7.255  1.00 10.00
ATOM   1425  CB  SER B 191      16.524  -0.723  -6.098  1.00 10.00
ATOM   1426  OG  SER B 191      16.489   0.688  -5.938  1.00 10.00
ATOM   1427  N   ILE B 192      14.398  -2.987  -5.316  1.00 10.00
ATOM   1428  CA  ILE B 192      14.109  -4.361  -4.909  1.00 10.00
ATOM   1429  C   ILE B 192      13.224  -5.041  -5.949  1.00 10.00
ATOM   1430  O   ILE B 192      13.424  -6.212  -6.290  1.00 10.00
ATOM   1431  CB  ILE B 192      13.382  -4.396  -3.549  1.00 10.00
ATOM   1432  CG1 ILE B 192      14.165  -3.604  -2.498  1.00 10.00
ATOM   1433  CG2 ILE B 192      13.173  -5.832  -3.093  1.00 10.00
ATOM   1434  CD1 ILE B 192      13.440  -3.449  -1.178  1.00 10.00
ATOM   1435  N   PHE B 193      12.258  -4.281  -6.456  1.00 10.00
ATOM   1436  CA  PHE B 193      11.328  -4.766  -7.470  1.00 10.00
ATOM   1437  C   PHE B 193      12.093  -5.331  -8.666  1.00 10.00
ATOM   1438  O   PHE B 193      11.724  -6.362  -9.225  1.00 10.00
ATOM   1439  CB  PHE B 193      10.407  -3.618  -7.914  1.00 10.00
ATOM   1440  CG  PHE B 193       9.518  -3.923  -9.090  1.00 10.00
ATOM   1441  CD1 PHE B 193       9.907  -3.585 -10.378  1.00 10.00
ATOM   1442  CD2 PHE B 193       8.289  -4.534  -8.908  1.00 10.00
ATOM   1443  CE1 PHE B 193       9.089  -3.853 -11.459  1.00 10.00
ATOM   1444  CE2 PHE B 193       7.466  -4.807  -9.986  1.00 10.00
ATOM   1445  CZ  PHE B 193       7.867  -4.466 -11.264  1.00 10.00
ATOM   1446  N   ASN B 194      13.173  -4.652  -9.036  1.00 10.00
ATOM   1447  CA  ASN B 194      13.998  -5.073 -10.161  1.00 10.00
ATOM   1448  C   ASN B 194      14.974  -6.176  -9.755  1.00 10.00
ATOM   1449  O   ASN B 194      15.144  -7.158 -10.479  1.00 10.00
ATOM   1450  CB  ASN B 194      14.762  -3.880 -10.738  1.00 10.00
ATOM   1451  CG  ASN B 194      15.513  -4.230 -12.009  1.00 10.00
ATOM   1452  OD1 ASN B 194      14.945  -4.209 -13.104  1.00 10.00
ATOM   1453  ND2 ASN B 194      16.795  -4.536 -11.877  1.00 10.00
ATOM   1454  N   LYS B 195      15.596  -6.010  -8.586  1.00 10.00
ATOM   1455  CA  LYS B 195      16.572  -6.974  -8.072  1.00 10.00
ATOM   1456  C   LYS B 195      15.999  -8.386  -7.995  1.00 10.00
ATOM   1457  O   LYS B 195      16.644  -9.352  -8.401  1.00 10.00
ATOM   1458  CB  LYS B 195      17.073  -6.549  -6.688  1.00 10.00
ATOM   1459  CG  LYS B 195      18.046  -5.379  -6.687  1.00 10.00
ATOM   1460  CD  LYS B 195      18.641  -5.176  -5.301  1.00 10.00
ATOM   1461  CE  LYS B 195      19.373  -3.848  -5.186  1.00 10.00
ATOM   1462  NZ  LYS B 195      19.821  -3.577  -3.790  1.00 10.00
ATOM   1463  N   LEU B 196      14.790  -8.502  -7.463  1.00 10.00
ATOM   1464  CA  LEU B 196      14.142  -9.800  -7.330  1.00 10.00
ATOM   1465  C   LEU B 196      13.286 -10.116  -8.554  1.00 10.00
ATOM   1466  O   LEU B 196      12.981 -11.278  -8.820  1.00 10.00
ATOM   1467  CB  LEU B 196      13.293  -9.850  -6.053  1.00 10.00
ATOM   1468  CG  LEU B 196      12.741 -11.221  -5.646  1.00 10.00
ATOM   1469  CD1 LEU B 196      13.870 -12.218  -5.428  1.00 10.00
ATOM   1470  CD2 LEU B 196      11.886 -11.101  -4.395  1.00 10.00
ATOM   1471  N   ASN B 197      12.917  -9.072  -9.297  1.00 10.00
ATOM   1472  CA  ASN B 197      12.087  -9.212 -10.497  1.00 10.00
ATOM   1473  C   ASN B 197      10.738  -9.819 -10.141  1.00 10.00
ATOM   1474  O   ASN B 197      10.134 -10.550 -10.927  1.00 10.00
ATOM   1475  CB  ASN B 197      12.795 -10.041 -11.573  1.00 10.00
ATOM   1476  CG  ASN B 197      12.954  -9.285 -12.877  1.00 10.00
ATOM   1477  OD1 ASN B 197      12.262  -9.555 -13.860  1.00 10.00
ATOM   1478  ND2 ASN B 197      13.859  -8.318 -12.888  1.00 10.00
ATOM   1479  N   VAL B 198      10.268  -9.488  -8.947  1.00 10.00
ATOM   1480  CA  VAL B 198       9.005  -9.999  -8.446  1.00 10.00
ATOM   1481  C   VAL B 198       7.883  -8.983  -8.673  1.00 10.00
ATOM   1482  O   VAL B 198       8.142  -7.788  -8.838  1.00 10.00
ATOM   1483  CB  VAL B 198       9.128 -10.353  -6.945  1.00 10.00
ATOM   1484  CG1 VAL B 198       9.052  -9.119  -6.059  1.00 10.00
ATOM   1485  CG2 VAL B 198       8.113 -11.405  -6.533  1.00 10.00
ATOM   1486  N   GLY B 199       6.648  -9.466  -8.711  1.00 10.00
ATOM   1487  CA  GLY B 199       5.505  -8.596  -8.922  1.00 10.00
ATOM   1488  C   GLY B 199       5.162  -7.742  -7.714  1.00 10.00
ATOM   1489  O   GLY B 199       4.367  -8.148  -6.858  1.00 10.00
ATOM   1490  N   SER B 200       5.780  -6.564  -7.640  1.00 10.00
ATOM   1491  CA  SER B 200       5.546  -5.617  -6.556  1.00 10.00
ATOM   1492  C   SER B 200       5.815  -6.242  -5.186  1.00 10.00
ATOM   1493  O   SER B 200       6.561  -7.216  -5.065  1.00 10.00
ATOM   1494  CB  SER B 200       4.122  -5.051  -6.640  1.00 10.00
ATOM   1495  OG  SER B 200       3.984  -3.869  -5.868  1.00 10.00
ATOM   1496  N   ARG B 201       5.210  -5.672  -4.154  1.00 10.00
ATOM   1497  CA  ARG B 201       5.381  -6.164  -2.792  1.00 10.00
ATOM   1498  C   ARG B 201       4.314  -7.200  -2.445  1.00 10.00
ATOM   1499  O   ARG B 201       4.165  -7.587  -1.288  1.00 10.00
ATOM   1500  CB  ARG B 201       5.317  -4.996  -1.802  1.00 10.00
ATOM   1501  CG  ARG B 201       6.439  -3.981  -1.960  1.00 10.00
ATOM   1502  CD  ARG B 201       6.157  -2.706  -1.176  1.00 10.00
ATOM   1503  NE  ARG B 201       4.961  -2.019  -1.663  1.00 10.00
ATOM   1504  CZ  ARG B 201       4.737  -0.706  -1.536  1.00 10.00
ATOM   1505  NH1 ARG B 201       5.621   0.077  -0.919  1.00 10.00
ATOM   1506  NH2 ARG B 201       3.622  -0.179  -2.030  1.00 10.00
ATOM   1507  N   THR B 202       3.580  -7.652  -3.452  1.00 10.00
ATOM   1508  CA  THR B 202       2.518  -8.629  -3.239  1.00 10.00
ATOM   1509  C   THR B 202       2.933 -10.041  -3.660  1.00 10.00
ATOM   1510  O   THR B 202       2.609 -11.018  -2.982  1.00 10.00
ATOM   1511  CB  THR B 202       1.200  -8.215  -3.935  1.00 10.00
ATOM   1512  OG1 THR B 202       0.274  -9.311  -3.954  1.00 10.00
ATOM   1513  CG2 THR B 202       1.456  -7.747  -5.358  1.00 10.00
ATOM   1514  N   GLU B 203       3.657 -10.152  -4.767  1.00 10.00
ATOM   1515  CA  GLU B 203       4.097 -11.452  -5.256  1.00 10.00
ATOM   1516  C   GLU B 203       5.242 -11.992  -4.399  1.00 10.00
ATOM   1517  O   GLU B 203       5.525 -13.188  -4.405  1.00 10.00
ATOM   1518  CB  GLU B 203       4.513 -11.355  -6.724  1.00 10.00
ATOM   1519  CG  GLU B 203       4.639 -12.690  -7.437  1.00 10.00
ATOM   1520  CD  GLU B 203       5.076 -12.541  -8.877  1.00 10.00
ATOM   1521  OE1 GLU B 203       6.220 -12.109  -9.115  1.00 10.00
ATOM   1522  OE2 GLU B 203       4.275 -12.852  -9.782  1.00 10.00
ATOM   1523  N   ALA B 204       5.878 -11.101  -3.644  1.00 10.00
ATOM   1524  CA  ALA B 204       6.993 -11.474  -2.776  1.00 10.00
ATOM   1525  C   ALA B 204       6.585 -12.555  -1.777  1.00 10.00
ATOM   1526  O   ALA B 204       7.211 -13.615  -1.704  1.00 10.00
ATOM   1527  CB  ALA B 204       7.540 -10.251  -2.054  1.00 10.00
ATOM   1528  N   VAL B 205       5.522 -12.290  -1.024  1.00 10.00
ATOM   1529  CA  VAL B 205       5.027 -13.243  -0.037  1.00 10.00
ATOM   1530  C   VAL B 205       4.463 -14.489  -0.724  1.00 10.00
ATOM   1531  O   VAL B 205       4.529 -15.600  -0.188  1.00 10.00
ATOM   1532  CB  VAL B 205       3.965 -12.605   0.892  1.00 10.00
ATOM   1533  CG1 VAL B 205       2.758 -12.115   0.104  1.00 10.00
ATOM   1534  CG2 VAL B 205       3.547 -13.565   1.995  1.00 10.00
ATOM   1535  N   LEU B 206       3.930 -14.298  -1.926  1.00 10.00
ATOM   1536  CA  LEU B 206       3.366 -15.396  -2.695  1.00 10.00
ATOM   1537  C   LEU B 206       4.456 -16.397  -3.059  1.00 10.00
ATOM   1538  O   LEU B 206       4.315 -17.596  -2.818  1.00 10.00
ATOM   1539  CB  LEU B 206       2.682 -14.868  -3.963  1.00 10.00
ATOM   1540  CG  LEU B 206       2.075 -15.919  -4.897  1.00 10.00
ATOM   1541  CD1 LEU B 206       0.903 -16.622  -4.230  1.00 10.00
ATOM   1542  CD2 LEU B 206       1.647 -15.287  -6.210  1.00 10.00
ATOM   1543  N   ILE B 207       5.552 -15.893  -3.618  1.00 10.00
ATOM   1544  CA  ILE B 207       6.673 -16.738  -4.012  1.00 10.00
ATOM   1545  C   ILE B 207       7.258 -17.459  -2.801  1.00 10.00
ATOM   1546  O   ILE B 207       7.596 -18.638  -2.878  1.00 10.00
ATOM   1547  CB  ILE B 207       7.777 -15.927  -4.731  1.00 10.00
ATOM   1548  CG1 ILE B 207       7.242 -15.337  -6.042  1.00 10.00
ATOM   1549  CG2 ILE B 207       9.014 -16.777  -4.992  1.00 10.00
ATOM   1550  CD1 ILE B 207       6.700 -16.371  -7.009  1.00 10.00
ATOM   1551  N   ALA B 208       7.343 -16.755  -1.679  1.00 10.00
ATOM   1552  CA  ALA B 208       7.889 -17.328  -0.454  1.00 10.00
ATOM   1553  C   ALA B 208       7.092 -18.549   0.007  1.00 10.00
ATOM   1554  O   ALA B 208       7.664 -19.590   0.347  1.00 10.00
ATOM   1555  CB  ALA B 208       7.947 -16.278   0.643  1.00 10.00
ATOM   1556  N   LYS B 209       5.769 -18.429   0.013  1.00 10.00
ATOM   1557  CA  LYS B 209       4.911 -19.525   0.442  1.00 10.00
ATOM   1558  C   LYS B 209       4.877 -20.647  -0.594  1.00 10.00
ATOM   1559  O   LYS B 209       4.815 -21.826  -0.245  1.00 10.00
ATOM   1560  CB  LYS B 209       3.493 -19.029   0.738  1.00 10.00
ATOM   1561  CG  LYS B 209       2.625 -20.042   1.473  1.00 10.00
ATOM   1562  CD  LYS B 209       3.058 -20.183   2.924  1.00 10.00
ATOM   1563  CE  LYS B 209       2.794 -21.582   3.462  1.00 10.00
ATOM   1564  NZ  LYS B 209       1.354 -21.942   3.415  1.00 10.00
ATOM   1565  N   SER B 210       4.930 -20.271  -1.866  1.00 10.00
ATOM   1566  CA  SER B 210       4.900 -21.240  -2.954  1.00 10.00
ATOM   1567  C   SER B 210       6.192 -22.051  -3.035  1.00 10.00
ATOM   1568  O   SER B 210       6.161 -23.255  -3.291  1.00 10.00
ATOM   1569  CB  SER B 210       4.638 -20.534  -4.285  1.00 10.00
ATOM   1570  OG  SER B 210       3.502 -19.690  -4.190  1.00 10.00
ATOM   1571  N   ASP B 211       7.321 -21.384  -2.820  1.00 10.00
ATOM   1572  CA  ASP B 211       8.628 -22.036  -2.875  1.00 10.00
ATOM   1573  C   ASP B 211       8.821 -22.967  -1.685  1.00 10.00
ATOM   1574  O   ASP B 211       9.457 -24.013  -1.795  1.00 10.00
ATOM   1575  CB  ASP B 211       9.743 -20.985  -2.911  1.00 10.00
ATOM   1576  CG  ASP B 211      11.029 -21.496  -3.530  1.00 10.00
ATOM   1577  OD1 ASP B 211      12.116 -21.152  -3.027  1.00 10.00
ATOM   1578  OD2 ASP B 211      10.960 -22.223  -4.544  1.00 10.00
ATOM   1579  N   GLY B 212       8.251 -22.587  -0.548  1.00 10.00
ATOM   1580  CA  GLY B 212       8.368 -23.397   0.649  1.00 10.00
ATOM   1581  C   GLY B 212       9.270 -22.767   1.688  1.00 10.00
ATOM   1582  O   GLY B 212       9.857 -23.464   2.517  1.00 10.00
ATOM   1583  N   VAL B 213       9.374 -21.442   1.646  1.00 10.00
ATOM   1584  CA  VAL B 213      10.208 -20.704   2.585  1.00 10.00
ATOM   1585  C   VAL B 213       9.557 -20.682   3.967  1.00 10.00
ATOM   1586  O   VAL B 213      10.236 -20.590   4.990  1.00 10.00
ATOM   1587  CB  VAL B 213      10.458 -19.259   2.096  1.00 10.00
ATOM   1588  CG1 VAL B 213      11.386 -18.515   3.043  1.00 10.00
ATOM   1589  CG2 VAL B 213      11.036 -19.263   0.687  1.00 10.00
ATOM   1590  N   LEU B 214       8.236 -20.785   3.988  1.00 10.00
ATOM   1591  CA  LEU B 214       7.490 -20.787   5.240  1.00 10.00
ATOM   1592  C   LEU B 214       6.297 -21.732   5.156  1.00 10.00
ATOM   1593  O   LEU B 214       5.948 -22.209   4.069  1.00 10.00
ATOM   1594  CB  LEU B 214       7.025 -19.376   5.611  1.00 10.00
ATOM   1595  CG  LEU B 214       5.922 -18.767   4.744  1.00 10.00
ATOM   1596  CD1 LEU B 214       5.063 -17.826   5.570  1.00 10.00
ATOM   1597  CD2 LEU B 214       6.516 -18.035   3.551  1.00 10.00
ATOM   1598  N   SER C 146     -18.064 -18.690   7.802  1.00 10.00
ATOM   1599  CA  SER C 146     -17.166 -19.615   8.481  1.00 10.00
ATOM   1600  C   SER C 146     -17.269 -21.031   7.916  1.00 10.00
ATOM   1601  O   SER C 146     -16.472 -21.906   8.262  1.00 10.00
ATOM   1602  CB  SER C 146     -17.469 -19.611   9.977  1.00 10.00
ATOM   1603  OG  SER C 146     -18.802 -19.180  10.214  1.00 10.00
ATOM   1604  N   SER C 147     -18.254 -21.248   7.050  1.00 10.00
ATOM   1605  CA  SER C 147     -18.468 -22.547   6.434  1.00 10.00
ATOM   1606  C   SER C 147     -17.256 -22.983   5.611  1.00 10.00
ATOM   1607  O   SER C 147     -16.639 -24.009   5.906  1.00 10.00
ATOM   1608  CB  SER C 147     -19.725 -22.512   5.566  1.00 10.00
ATOM   1609  OG  SER C 147     -20.810 -21.955   6.290  1.00 10.00
ATOM   1610  N   GLN C 148     -16.909 -22.206   4.590  1.00 10.00
ATOM   1611  CA  GLN C 148     -15.770 -22.534   3.739  1.00 10.00
ATOM   1612  C   GLN C 148     -14.844 -21.335   3.561  1.00 10.00
ATOM   1613  O   GLN C 148     -13.802 -21.443   2.914  1.00 10.00
ATOM   1614  CB  GLN C 148     -16.245 -23.045   2.375  1.00 10.00
ATOM   1615  CG  GLN C 148     -17.005 -24.361   2.431  1.00 10.00
ATOM   1616  CD  GLN C 148     -16.095 -25.557   2.633  1.00 10.00
ATOM   1617  OE1 GLN C 148     -15.012 -25.447   3.210  1.00 10.00
ATOM   1618  NE2 GLN C 148     -16.527 -26.713   2.162  1.00 10.00
ATOM   1619  N   LYS C 149     -15.230 -20.202   4.150  1.00 10.00
ATOM   1620  CA  LYS C 149     -14.453 -18.964   4.067  1.00 10.00
ATOM   1621  C   LYS C 149     -14.402 -18.457   2.628  1.00 10.00
ATOM   1622  O   LYS C 149     -13.363 -17.999   2.145  1.00 10.00
ATOM   1623  CB  LYS C 149     -13.047 -19.142   4.658  1.00 10.00
ATOM   1624  CG  LYS C 149     -12.375 -17.847   5.097  1.00 10.00
ATOM   1625  CD  LYS C 149     -11.232 -18.113   6.068  1.00 10.00
ATOM   1626  CE  LYS C 149     -10.172 -19.022   5.460  1.00 10.00
ATOM   1627  NZ  LYS C 149     -10.114 -20.345   6.134  1.00 10.00
ATOM   1628  N   GLU C 150     -15.543 -18.545   1.952  1.00 10.00
ATOM   1629  CA  GLU C 150     -15.662 -18.111   0.568  1.00 10.00
ATOM   1630  C   GLU C 150     -15.514 -16.597   0.454  1.00 10.00
ATOM   1631  O   GLU C 150     -16.104 -15.843   1.231  1.00 10.00
ATOM   1632  CB  GLU C 150     -17.008 -18.548  -0.025  1.00 10.00
ATOM   1633  CG  GLU C 150     -17.434 -19.966   0.336  1.00 10.00
ATOM   1634  CD  GLU C 150     -18.331 -20.020   1.559  1.00 10.00
ATOM   1635  OE1 GLU C 150     -17.804 -20.002   2.691  1.00 10.00
ATOM   1636  OE2 GLU C 150     -19.569 -20.084   1.390  1.00 10.00
ATOM   1637  N   GLN C 151     -14.744 -16.158  -0.532  1.00 10.00
ATOM   1638  CA  GLN C 151     -14.508 -14.737  -0.752  1.00 10.00
ATOM   1639  C   GLN C 151     -15.707 -14.074  -1.423  1.00 10.00
ATOM   1640  O   GLN C 151     -15.853 -12.853  -1.400  1.00 10.00
ATOM   1641  CB  GLN C 151     -13.236 -14.519  -1.581  1.00 10.00
ATOM   1642  CG  GLN C 151     -13.144 -15.365  -2.843  1.00 10.00
ATOM   1643  CD  GLN C 151     -11.991 -14.952  -3.741  1.00 10.00
ATOM   1644  OE1 GLN C 151     -12.137 -14.075  -4.590  1.00 10.00
ATOM   1645  NE2 GLN C 151     -10.842 -15.585  -3.565  1.00 10.00
ATOM   1646  N   ASP C 152     -16.572 -14.894  -2.004  1.00 10.00
ATOM   1647  CA  ASP C 152     -17.763 -14.402  -2.690  1.00 10.00
ATOM   1648  C   ASP C 152     -18.800 -13.865  -1.703  1.00 10.00
ATOM   1649  O   ASP C 152     -19.622 -13.018  -2.051  1.00 10.00
ATOM   1650  CB  ASP C 152     -18.374 -15.511  -3.553  1.00 10.00
ATOM   1651  CG  ASP C 152     -19.647 -15.083  -4.258  1.00 10.00
ATOM   1652  OD1 ASP C 152     -19.556 -14.417  -5.313  1.00 10.00
ATOM   1653  OD2 ASP C 152     -20.745 -15.422  -3.766  1.00 10.00
ATOM   1654  N   VAL C 153     -18.731 -14.340  -0.460  1.00 10.00
ATOM   1655  CA  VAL C 153     -19.675 -13.927   0.581  1.00 10.00
ATOM   1656  C   VAL C 153     -19.375 -12.515   1.089  1.00 10.00
ATOM   1657  O   VAL C 153     -20.177 -11.916   1.810  1.00 10.00
ATOM   1658  CB  VAL C 153     -19.680 -14.915   1.775  1.00 10.00
ATOM   1659  CG1 VAL C 153     -20.950 -14.768   2.603  1.00 10.00
ATOM   1660  CG2 VAL C 153     -19.527 -16.346   1.286  1.00 10.00
ATOM   1661  N   LEU C 154     -18.223 -11.985   0.707  1.00 10.00
ATOM   1662  CA  LEU C 154     -17.828 -10.652   1.120  1.00 10.00
ATOM   1663  C   LEU C 154     -18.528  -9.603   0.258  1.00 10.00
ATOM   1664  O   LEU C 154     -19.618  -9.137   0.588  1.00 10.00
ATOM   1665  CB  LEU C 154     -16.310 -10.496   1.028  1.00 10.00
ATOM   1666  CG  LEU C 154     -15.474 -11.561   1.741  1.00 10.00
ATOM   1667  CD1 LEU C 154     -14.013 -11.448   1.343  1.00 10.00
ATOM   1668  CD2 LEU C 154     -15.631 -11.445   3.249  1.00 10.00
ATOM   1669  N   THR C 155     -17.906  -9.246  -0.852  1.00 10.00
ATOM   1670  CA  THR C 155     -18.459  -8.261  -1.766  1.00 10.00
ATOM   1671  C   THR C 155     -17.813  -8.433  -3.140  1.00 10.00
ATOM   1672  O   THR C 155     -16.594  -8.564  -3.233  1.00 10.00
ATOM   1673  CB  THR C 155     -18.226  -6.825  -1.232  1.00 10.00
ATOM   1674  OG1 THR C 155     -19.016  -6.622  -0.050  1.00 10.00
ATOM   1675  CG2 THR C 155     -18.597  -5.773  -2.266  1.00 10.00
ATOM   1676  N   PRO C 156     -18.625  -8.464  -4.213  1.00 10.00
ATOM   1677  CA  PRO C 156     -18.148  -8.636  -5.595  1.00 10.00
ATOM   1678  C   PRO C 156     -16.895  -7.820  -5.925  1.00 10.00
ATOM   1679  O   PRO C 156     -15.930  -8.355  -6.473  1.00 10.00
ATOM   1680  CB  PRO C 156     -19.336  -8.150  -6.420  1.00 10.00
ATOM   1681  CG  PRO C 156     -20.518  -8.525  -5.595  1.00 10.00
ATOM   1682  CD  PRO C 156     -20.098  -8.352  -4.160  1.00 10.00
ATOM   1683  N   ARG C 157     -16.903  -6.537  -5.574  1.00 10.00
ATOM   1684  CA  ARG C 157     -15.761  -5.665  -5.844  1.00 10.00
ATOM   1685  C   ARG C 157     -14.503  -6.169  -5.141  1.00 10.00
ATOM   1686  O   ARG C 157     -13.434  -6.259  -5.745  1.00 10.00
ATOM   1687  CB  ARG C 157     -16.058  -4.226  -5.419  1.00 10.00
ATOM   1688  CG  ARG C 157     -17.264  -3.606  -6.103  1.00 10.00
ATOM   1689  CD  ARG C 157     -17.091  -2.105  -6.266  1.00 10.00
ATOM   1690  NE  ARG C 157     -18.373  -1.410  -6.333  1.00 10.00
ATOM   1691  CZ  ARG C 157     -18.913  -0.940  -7.460  1.00 10.00
ATOM   1692  NH1 ARG C 157     -18.295  -1.115  -8.621  1.00 10.00
ATOM   1693  NH2 ARG C 157     -20.080  -0.310  -7.429  1.00 10.00
ATOM   1694  N   GLU C 158     -14.648  -6.514  -3.868  1.00 10.00
ATOM   1695  CA  GLU C 158     -13.537  -7.014  -3.066  1.00 10.00
ATOM   1696  C   GLU C 158     -13.080  -8.380  -3.575  1.00 10.00
ATOM   1697  O   GLU C 158     -11.888  -8.690  -3.570  1.00 10.00
ATOM   1698  CB  GLU C 158     -13.962  -7.100  -1.599  1.00 10.00
ATOM   1699  CG  GLU C 158     -14.384  -5.761  -1.011  1.00 10.00
ATOM   1700  CD  GLU C 158     -15.149  -5.898   0.291  1.00 10.00
ATOM   1701  OE1 GLU C 158     -16.051  -5.069   0.544  1.00 10.00
ATOM   1702  OE2 GLU C 158     -14.863  -6.839   1.056  1.00 10.00
ATOM   1703  N   CYS C 159     -14.038  -9.181  -4.022  1.00 10.00
ATOM   1704  CA  CYS C 159     -13.753 -10.506  -4.555  1.00 10.00
ATOM   1705  C   CYS C 159     -12.889 -10.389  -5.808  1.00 10.00
ATOM   1706  O   CYS C 159     -11.980 -11.189  -6.028  1.00 10.00
ATOM   1707  CB  CYS C 159     -15.059 -11.236  -4.875  1.00 10.00
ATOM   1708  SG  CYS C 159     -14.915 -13.033  -4.968  1.00 10.00
ATOM   1709  N   LEU C 160     -13.177  -9.375  -6.616  1.00 10.00
ATOM   1710  CA  LEU C 160     -12.421  -9.125  -7.836  1.00 10.00
ATOM   1711  C   LEU C 160     -10.993  -8.735  -7.488  1.00 10.00
ATOM   1712  O   LEU C 160     -10.040  -9.180  -8.128  1.00 10.00
ATOM   1713  CB  LEU C 160     -13.077  -8.004  -8.647  1.00 10.00
ATOM   1714  CG  LEU C 160     -14.355  -8.368  -9.404  1.00 10.00
ATOM   1715  CD1 LEU C 160     -15.077  -7.111  -9.866  1.00 10.00
ATOM   1716  CD2 LEU C 160     -14.031  -9.263 -10.590  1.00 10.00
ATOM   1717  N   ILE C 161     -10.860  -7.896  -6.465  1.00 10.00
ATOM   1718  CA  ILE C 161      -9.555  -7.440  -6.009  1.00 10.00
ATOM   1719  C   ILE C 161      -8.733  -8.621  -5.508  1.00 10.00
ATOM   1720  O   ILE C 161      -7.574  -8.790  -5.892  1.00 10.00
ATOM   1721  CB  ILE C 161      -9.687  -6.395  -4.875  1.00 10.00
ATOM   1722  CG1 ILE C 161     -10.464  -5.166  -5.356  1.00 10.00
ATOM   1723  CG2 ILE C 161      -8.319  -5.995  -4.331  1.00 10.00
ATOM   1724  CD1 ILE C 161      -9.807  -4.422  -6.500  1.00 10.00
ATOM   1725  N   LEU C 162      -9.351  -9.447  -4.671  1.00 10.00
ATOM   1726  CA  LEU C 162      -8.687 -10.618  -4.109  1.00 10.00
ATOM   1727  C   LEU C 162      -8.207 -11.577  -5.195  1.00 10.00
ATOM   1728  O   LEU C 162      -7.081 -12.064  -5.135  1.00 10.00
ATOM   1729  CB  LEU C 162      -9.598 -11.342  -3.110  1.00 10.00
ATOM   1730  CG  LEU C 162      -8.961 -12.492  -2.320  1.00 10.00
ATOM   1731  CD1 LEU C 162      -7.662 -12.045  -1.665  1.00 10.00
ATOM   1732  CD2 LEU C 162      -9.925 -13.020  -1.269  1.00 10.00
ATOM   1733  N   GLN C 163      -9.055 -11.815  -6.194  1.00 10.00
ATOM   1734  CA  GLN C 163      -8.728 -12.717  -7.300  1.00 10.00
ATOM   1735  C   GLN C 163      -7.441 -12.303  -8.017  1.00 10.00
ATOM   1736  O   GLN C 163      -6.708 -13.145  -8.539  1.00 10.00
ATOM   1737  CB  GLN C 163      -9.919 -12.830  -8.270  1.00 10.00
ATOM   1738  CG  GLN C 163      -9.661 -12.351  -9.693  1.00 10.00
ATOM   1739  CD  GLN C 163      -9.298 -13.479 -10.643  1.00 10.00
ATOM   1740  OE1 GLN C 163      -9.762 -14.611 -10.494  1.00 10.00
ATOM   1741  NE2 GLN C 163      -8.463 -13.180 -11.623  1.00 10.00
ATOM   1742  N   GLU C 164      -7.161 -11.008  -8.030  1.00 10.00
ATOM   1743  CA  GLU C 164      -5.963 -10.505  -8.682  1.00 10.00
ATOM   1744  C   GLU C 164      -4.789 -10.411  -7.706  1.00 10.00
ATOM   1745  O   GLU C 164      -3.652 -10.733  -8.060  1.00 10.00
ATOM   1746  CB  GLU C 164      -6.226  -9.146  -9.328  1.00 10.00
ATOM   1747  CG  GLU C 164      -7.313  -9.151 -10.393  1.00 10.00
ATOM   1748  CD  GLU C 164      -6.853  -9.769 -11.697  1.00 10.00
ATOM   1749  OE1 GLU C 164      -7.482 -10.744 -12.152  1.00 10.00
ATOM   1750  OE2 GLU C 164      -5.869  -9.266 -12.286  1.00 10.00
ATOM   1751  N   VAL C 165      -5.056  -9.982  -6.472  1.00 10.00
ATOM   1752  CA  VAL C 165      -3.993  -9.848  -5.478  1.00 10.00
ATOM   1753  C   VAL C 165      -3.437 -11.199  -5.042  1.00 10.00
ATOM   1754  O   VAL C 165      -2.272 -11.297  -4.664  1.00 10.00
ATOM   1755  CB  VAL C 165      -4.371  -8.988  -4.249  1.00 10.00
ATOM   1756  CG1 VAL C 165      -4.737  -7.575  -4.668  1.00 10.00
ATOM   1757  CG2 VAL C 165      -5.485  -9.627  -3.438  1.00 10.00
ATOM   1758  N   GLU C 166      -4.263 -12.242  -5.112  1.00 10.00
ATOM   1759  CA  GLU C 166      -3.825 -13.587  -4.738  1.00 10.00
ATOM   1760  C   GLU C 166      -2.803 -14.104  -5.744  1.00 10.00
ATOM   1761  O   GLU C 166      -2.074 -15.057  -5.477  1.00 10.00
ATOM   1762  CB  GLU C 166      -5.007 -14.557  -4.618  1.00 10.00
ATOM   1763  CG  GLU C 166      -5.828 -14.705  -5.888  1.00 10.00
ATOM   1764  CD  GLU C 166      -6.806 -15.862  -5.834  1.00 10.00
ATOM   1765  OE1 GLU C 166      -6.451 -16.959  -6.317  1.00 10.00
ATOM   1766  OE2 GLU C 166      -7.935 -15.679  -5.336  1.00 10.00
ATOM   1767  N   LYS C 167      -2.763 -13.457  -6.906  1.00 10.00
ATOM   1768  CA  LYS C 167      -1.829 -13.820  -7.956  1.00 10.00
ATOM   1769  C   LYS C 167      -0.661 -12.838  -7.986  1.00 10.00
ATOM   1770  O   LYS C 167       0.244 -12.961  -8.808  1.00 10.00
ATOM   1771  CB  LYS C 167      -2.535 -13.847  -9.314  1.00 10.00
ATOM   1772  CG  LYS C 167      -2.598 -15.226  -9.952  1.00 10.00
ATOM   1773  CD  LYS C 167      -3.473 -16.176  -9.150  1.00 10.00
ATOM   1774  CE  LYS C 167      -4.950 -15.883  -9.353  1.00 10.00
ATOM   1775  NZ  LYS C 167      -5.804 -16.992  -8.851  1.00 10.00
ATOM   1776  N   GLY C 168      -0.693 -11.866  -7.081  1.00 10.00
ATOM   1777  CA  GLY C 168       0.366 -10.879  -7.006  1.00 10.00
ATOM   1778  C   GLY C 168       0.273  -9.818  -8.085  1.00 10.00
ATOM   1779  O   GLY C 168       1.290  -9.362  -8.602  1.00 10.00
ATOM   1780  N   PHE C 169      -0.944  -9.413  -8.428  1.00 10.00
ATOM   1781  CA  PHE C 169      -1.136  -8.398  -9.457  1.00 10.00
ATOM   1782  C   PHE C 169      -1.253  -6.988  -8.881  1.00 10.00
ATOM   1783  O   PHE C 169      -1.349  -6.023  -9.629  1.00 10.00
ATOM   1784  CB  PHE C 169      -2.329  -8.730 -10.354  1.00 10.00
ATOM   1785  CG  PHE C 169      -2.071  -9.888 -11.276  1.00 10.00
ATOM   1786  CD1 PHE C 169      -3.000 -10.904 -11.411  1.00 10.00
ATOM   1787  CD2 PHE C 169      -0.893  -9.962 -12.003  1.00 10.00
ATOM   1788  CE1 PHE C 169      -2.759 -11.974 -12.252  1.00 10.00
ATOM   1789  CE2 PHE C 169      -0.646 -11.028 -12.846  1.00 10.00
ATOM   1790  CZ  PHE C 169      -1.581 -12.036 -12.970  1.00 10.00
ATOM   1791  N   THR C 170      -1.236  -6.883  -7.551  1.00 10.00
ATOM   1792  CA  THR C 170      -1.320  -5.588  -6.856  1.00 10.00
ATOM   1793  C   THR C 170      -2.685  -4.902  -7.013  1.00 10.00
ATOM   1794  O   THR C 170      -3.276  -4.891  -8.088  1.00 10.00
ATOM   1795  CB  THR C 170      -0.197  -4.623  -7.294  1.00 10.00
ATOM   1796  OG1 THR C 170       1.000  -5.370  -7.552  1.00 10.00
ATOM   1797  CG2 THR C 170       0.083  -3.596  -6.204  1.00 10.00
ATOM   1798  N   ASN C 171      -3.173  -4.308  -5.925  1.00 10.00
ATOM   1799  CA  ASN C 171      -4.468  -3.625  -5.930  1.00 10.00
ATOM   1800  C   ASN C 171      -4.471  -2.400  -6.843  1.00 10.00
ATOM   1801  O   ASN C 171      -5.452  -2.140  -7.537  1.00 10.00
ATOM   1802  CB  ASN C 171      -4.886  -3.225  -4.506  1.00 10.00
ATOM   1803  CG  ASN C 171      -3.939  -2.228  -3.857  1.00 10.00
ATOM   1804  OD1 ASN C 171      -2.866  -2.600  -3.385  1.00 10.00
ATOM   1805  ND2 ASN C 171      -4.333  -0.959  -3.820  1.00 10.00
ATOM   1806  N   GLN C 172      -3.367  -1.662  -6.844  1.00 10.00
ATOM   1807  CA  GLN C 172      -3.250  -0.457  -7.657  1.00 10.00
ATOM   1808  C   GLN C 172      -3.357  -0.763  -9.145  1.00 10.00
ATOM   1809  O   GLN C 172      -4.002  -0.029  -9.895  1.00 10.00
ATOM   1810  CB  GLN C 172      -1.939   0.270  -7.360  1.00 10.00
ATOM   1811  CG  GLN C 172      -1.781   0.667  -5.903  1.00 10.00
ATOM   1812  CD  GLN C 172      -0.587   1.566  -5.663  1.00 10.00
ATOM   1813  OE1 GLN C 172       0.420   1.489  -6.369  1.00 10.00
ATOM   1814  NE2 GLN C 172      -0.695   2.429  -4.671  1.00 10.00
ATOM   1815  N   GLU C 173      -2.734  -1.858  -9.560  1.00 10.00
ATOM   1816  CA  GLU C 173      -2.756  -2.260 -10.958  1.00 10.00
ATOM   1817  C   GLU C 173      -4.161  -2.660 -11.395  1.00 10.00
ATOM   1818  O   GLU C 173      -4.560  -2.388 -12.524  1.00 10.00
ATOM   1819  CB  GLU C 173      -1.768  -3.398 -11.223  1.00 10.00
ATOM   1820  CG  GLU C 173      -0.417  -3.234 -10.537  1.00 10.00
ATOM   1821  CD  GLU C 173       0.212  -1.877 -10.771  1.00 10.00
ATOM   1822  OE1 GLU C 173       0.592  -1.587 -11.926  1.00 10.00
ATOM   1823  OE2 GLU C 173       0.341  -1.103  -9.802  1.00 10.00
ATOM   1824  N   ILE C 174      -4.914  -3.291 -10.496  1.00 10.00
ATOM   1825  CA  ILE C 174      -6.282  -3.705 -10.801  1.00 10.00
ATOM   1826  C   ILE C 174      -7.136  -2.483 -11.111  1.00 10.00
ATOM   1827  O   ILE C 174      -7.911  -2.473 -12.071  1.00 10.00
ATOM   1828  CB  ILE C 174      -6.934  -4.461  -9.621  1.00 10.00
ATOM   1829  CG1 ILE C 174      -6.031  -5.592  -9.134  1.00 10.00
ATOM   1830  CG2 ILE C 174      -8.303  -5.002 -10.020  1.00 10.00
ATOM   1831  CD1 ILE C 174      -6.397  -6.103  -7.756  1.00 10.00
ATOM   1832  N   ALA C 175      -6.966  -1.448 -10.297  1.00 10.00
ATOM   1833  CA  ALA C 175      -7.713  -0.211 -10.452  1.00 10.00
ATOM   1834  C   ALA C 175      -7.383   0.485 -11.767  1.00 10.00
ATOM   1835  O   ALA C 175      -8.180   1.261 -12.282  1.00 10.00
ATOM   1836  CB  ALA C 175      -7.451   0.719  -9.276  1.00 10.00
ATOM   1837  N   ASP C 176      -6.209   0.210 -12.307  1.00 10.00
ATOM   1838  CA  ASP C 176      -5.799   0.822 -13.562  1.00 10.00
ATOM   1839  C   ASP C 176      -6.125  -0.073 -14.750  1.00 10.00
ATOM   1840  O   ASP C 176      -6.487   0.411 -15.823  1.00 10.00
ATOM   1841  CB  ASP C 176      -4.311   1.170 -13.544  1.00 10.00
ATOM   1842  CG  ASP C 176      -4.072   2.648 -13.296  1.00 10.00
ATOM   1843  OD1 ASP C 176      -3.412   3.296 -14.133  1.00 10.00
ATOM   1844  OD2 ASP C 176      -4.551   3.172 -12.266  1.00 10.00
ATOM   1845  N   ALA C 177      -5.994  -1.378 -14.558  1.00 10.00
ATOM   1846  CA  ALA C 177      -6.270  -2.341 -15.617  1.00 10.00
ATOM   1847  C   ALA C 177      -7.757  -2.385 -15.941  1.00 10.00
ATOM   1848  O   ALA C 177      -8.151  -2.270 -17.103  1.00 10.00
ATOM   1849  CB  ALA C 177      -5.766  -3.724 -15.230  1.00 10.00
ATOM   1850  N   LEU C 178      -8.582  -2.535 -14.910  1.00 10.00
ATOM   1851  CA  LEU C 178     -10.026  -2.597 -15.092  1.00 10.00
ATOM   1852  C   LEU C 178     -10.633  -1.201 -15.027  1.00 10.00
ATOM   1853  O   LEU C 178     -11.839  -1.030 -15.203  1.00 10.00
ATOM   1854  CB  LEU C 178     -10.666  -3.500 -14.033  1.00 10.00
ATOM   1855  CG  LEU C 178     -10.190  -4.957 -13.998  1.00 10.00
ATOM   1856  CD1 LEU C 178     -10.845  -5.700 -12.845  1.00 10.00
ATOM   1857  CD2 LEU C 178     -10.480  -5.659 -15.317  1.00 10.00
ATOM   1858  N   HIS C 179      -9.773  -0.211 -14.785  1.00 10.00
ATOM   1859  CA  HIS C 179     -10.180   1.189 -14.688  1.00 10.00
ATOM   1860  C   HIS C 179     -11.278   1.400 -13.654  1.00 10.00
ATOM   1861  O   HIS C 179     -12.428   1.690 -13.983  1.00 10.00
ATOM   1862  CB  HIS C 179     -10.547   1.786 -16.048  1.00 10.00
ATOM   1863  CG  HIS C 179      -9.413   2.531 -16.687  1.00 10.00
ATOM   1864  ND1 HIS C 179      -9.118   2.382 -18.020  1.00 10.00
ATOM   1865  CD2 HIS C 179      -8.540   3.410 -16.135  1.00 10.00
ATOM   1866  CE1 HIS C 179      -8.081   3.168 -18.250  1.00 10.00
ATOM   1867  NE2 HIS C 179      -7.696   3.809 -17.140  1.00 10.00
ATOM   1868  N   LEU C 180     -10.903   1.248 -12.398  1.00 10.00
ATOM   1869  CA  LEU C 180     -11.828   1.413 -11.292  1.00 10.00
ATOM   1870  C   LEU C 180     -11.661   2.794 -10.681  1.00 10.00
ATOM   1871  O   LEU C 180     -10.643   3.456 -10.896  1.00 10.00
ATOM   1872  CB  LEU C 180     -11.581   0.340 -10.225  1.00 10.00
ATOM   1873  CG  LEU C 180     -11.437  -1.102 -10.724  1.00 10.00
ATOM   1874  CD1 LEU C 180     -11.056  -2.024  -9.577  1.00 10.00
ATOM   1875  CD2 LEU C 180     -12.721  -1.573 -11.388  1.00 10.00
ATOM   1876  N   SER C 181     -12.657   3.229  -9.927  1.00 10.00
ATOM   1877  CA  SER C 181     -12.609   4.530  -9.282  1.00 10.00
ATOM   1878  C   SER C 181     -11.761   4.444  -8.014  1.00 10.00
ATOM   1879  O   SER C 181     -12.245   4.022  -6.965  1.00 10.00
ATOM   1880  CB  SER C 181     -14.027   4.996  -8.946  1.00 10.00
ATOM   1881  OG  SER C 181     -14.120   6.411  -8.921  1.00 10.00
ATOM   1882  N   LYS C 182     -10.494   4.844  -8.126  1.00 10.00
ATOM   1883  CA  LYS C 182      -9.559   4.800  -7.001  1.00 10.00
ATOM   1884  C   LYS C 182      -9.770   5.965  -6.028  1.00 10.00
ATOM   1885  O   LYS C 182      -8.813   6.568  -5.544  1.00 10.00
ATOM   1886  CB  LYS C 182      -8.106   4.757  -7.498  1.00 10.00
ATOM   1887  CG  LYS C 182      -7.724   5.887  -8.446  1.00 10.00
ATOM   1888  CD  LYS C 182      -6.234   5.877  -8.764  1.00 10.00
ATOM   1889  CE  LYS C 182      -5.852   4.683  -9.624  1.00 10.00
ATOM   1890  NZ  LYS C 182      -4.476   4.809 -10.175  1.00 10.00
ATOM   1891  N   ARG C 183     -11.031   6.276  -5.758  1.00 10.00
ATOM   1892  CA  ARG C 183     -11.386   7.345  -4.835  1.00 10.00
ATOM   1893  C   ARG C 183     -12.880   7.299  -4.497  1.00 10.00
ATOM   1894  O   ARG C 183     -13.455   8.281  -4.022  1.00 10.00
ATOM   1895  CB  ARG C 183     -10.982   8.721  -5.384  1.00 10.00
ATOM   1896  CG  ARG C 183     -11.790   9.207  -6.576  1.00 10.00
ATOM   1897  CD  ARG C 183     -12.298  10.619  -6.334  1.00 10.00
ATOM   1898  NE  ARG C 183     -13.023  10.706  -5.068  1.00 10.00
ATOM   1899  CZ  ARG C 183     -12.828  11.647  -4.148  1.00 10.00
ATOM   1900  NH1 ARG C 183     -11.990  12.651  -4.374  1.00 10.00
ATOM   1901  NH2 ARG C 183     -13.484  11.584  -3.002  1.00 10.00
ATOM   1902  N   SER C 184     -13.495   6.142  -4.706  1.00 10.00
ATOM   1903  CA  SER C 184     -14.917   5.978  -4.443  1.00 10.00
ATOM   1904  C   SER C 184     -15.182   4.827  -3.476  1.00 10.00
ATOM   1905  O   SER C 184     -15.908   4.989  -2.498  1.00 10.00
ATOM   1906  CB  SER C 184     -15.697   5.783  -5.744  1.00 10.00
ATOM   1907  OG  SER C 184     -15.509   6.881  -6.625  1.00 10.00
ATOM   1908  N   ILE C 185     -14.576   3.670  -3.731  1.00 10.00
ATOM   1909  CA  ILE C 185     -14.764   2.507  -2.862  1.00 10.00
ATOM   1910  C   ILE C 185     -13.860   2.622  -1.642  1.00 10.00
ATOM   1911  O   ILE C 185     -14.008   1.894  -0.659  1.00 10.00
ATOM   1912  CB  ILE C 185     -14.483   1.174  -3.589  1.00 10.00
ATOM   1913  CG1 ILE C 185     -13.128   1.215  -4.302  1.00 10.00
ATOM   1914  CG2 ILE C 185     -15.603   0.852  -4.567  1.00 10.00
ATOM   1915  CD1 ILE C 185     -12.685  -0.122  -4.856  1.00 10.00
ATOM   1916  N   GLU C 186     -12.938   3.569  -1.726  1.00 10.00
ATOM   1917  CA  GLU C 186     -11.973   3.847  -0.671  1.00 10.00
ATOM   1918  C   GLU C 186     -12.662   4.281   0.620  1.00 10.00
ATOM   1919  O   GLU C 186     -12.047   4.308   1.686  1.00 10.00
ATOM   1920  CB  GLU C 186     -10.975   4.917  -1.138  1.00 10.00
ATOM   1921  CG  GLU C 186      -9.979   4.444  -2.198  1.00 10.00
ATOM   1922  CD  GLU C 186     -10.641   3.802  -3.407  1.00 10.00
ATOM   1923  OE1 GLU C 186     -11.674   4.335  -3.879  1.00 10.00
ATOM   1924  OE2 GLU C 186     -10.148   2.760  -3.876  1.00 10.00
ATOM   1925  N   TYR C 187     -13.943   4.618   0.521  1.00 10.00
ATOM   1926  CA  TYR C 187     -14.715   5.017   1.691  1.00 10.00
ATOM   1927  C   TYR C 187     -14.961   3.796   2.563  1.00 10.00
ATOM   1928  O   TYR C 187     -15.183   3.908   3.767  1.00 10.00
ATOM   1929  CB  TYR C 187     -16.056   5.631   1.284  1.00 10.00
ATOM   1930  CG  TYR C 187     -15.960   6.821   0.354  1.00 10.00
ATOM   1931  CD1 TYR C 187     -17.028   7.162  -0.463  1.00 10.00
ATOM   1932  CD2 TYR C 187     -14.811   7.602   0.290  1.00 10.00
ATOM   1933  CE1 TYR C 187     -16.956   8.245  -1.315  1.00 10.00
ATOM   1934  CE2 TYR C 187     -14.732   8.686  -0.562  1.00 10.00
ATOM   1935  CZ  TYR C 187     -15.810   9.003  -1.362  1.00 10.00
ATOM   1936  OH  TYR C 187     -15.744  10.080  -2.211  1.00 10.00
ATOM   1937  N   SER C 188     -14.908   2.627   1.934  1.00 10.00
ATOM   1938  CA  SER C 188     -15.112   1.367   2.623  1.00 10.00
ATOM   1939  C   SER C 188     -13.845   0.517   2.546  1.00 10.00
ATOM   1940  O   SER C 188     -13.886  -0.699   2.737  1.00 10.00
ATOM   1941  CB  SER C 188     -16.290   0.617   1.995  1.00 10.00
ATOM   1942  OG  SER C 188     -17.386   1.490   1.766  1.00 10.00
ATOM   1943  N   LEU C 189     -12.716   1.170   2.271  1.00 10.00
ATOM   1944  CA  LEU C 189     -11.435   0.475   2.170  1.00 10.00
ATOM   1945  C   LEU C 189     -11.085  -0.162   3.508  1.00 10.00
ATOM   1946  O   LEU C 189     -10.550  -1.272   3.563  1.00 10.00
ATOM   1947  CB  LEU C 189     -10.323   1.430   1.723  1.00 10.00
ATOM   1948  CG  LEU C 189      -9.439   0.962   0.559  1.00 10.00
ATOM   1949  CD1 LEU C 189      -8.729  -0.340   0.895  1.00 10.00
ATOM   1950  CD2 LEU C 189     -10.251   0.814  -0.721  1.00 10.00
ATOM   1951  N   THR C 190     -11.413   0.540   4.581  1.00 10.00
ATOM   1952  CA  THR C 190     -11.168   0.049   5.923  1.00 10.00
ATOM   1953  C   THR C 190     -12.042  -1.172   6.190  1.00 10.00
ATOM   1954  O   THR C 190     -11.632  -2.118   6.864  1.00 10.00
ATOM   1955  CB  THR C 190     -11.495   1.142   6.954  1.00 10.00
ATOM   1956  OG1 THR C 190     -12.471   2.034   6.395  1.00 10.00
ATOM   1957  CG2 THR C 190     -10.243   1.928   7.307  1.00 10.00
ATOM   1958  N   SER C 191     -13.242  -1.144   5.631  1.00 10.00
ATOM   1959  CA  SER C 191     -14.194  -2.227   5.781  1.00 10.00
ATOM   1960  C   SER C 191     -13.754  -3.468   5.007  1.00 10.00
ATOM   1961  O   SER C 191     -14.097  -4.587   5.381  1.00 10.00
ATOM   1962  CB  SER C 191     -15.564  -1.764   5.290  1.00 10.00
ATOM   1963  OG  SER C 191     -15.732  -0.373   5.509  1.00 10.00
ATOM   1964  N   ILE C 192     -12.984  -3.265   3.939  1.00 10.00
ATOM   1965  CA  ILE C 192     -12.507  -4.370   3.108  1.00 10.00
ATOM   1966  C   ILE C 192     -11.732  -5.402   3.924  1.00 10.00
ATOM   1967  O   ILE C 192     -12.087  -6.580   3.945  1.00 10.00
ATOM   1968  CB  ILE C 192     -11.649  -3.877   1.923  1.00 10.00
ATOM   1969  CG1 ILE C 192     -12.512  -3.054   0.961  1.00 10.00
ATOM   1970  CG2 ILE C 192     -11.002  -5.049   1.192  1.00 10.00
ATOM   1971  CD1 ILE C 192     -11.769  -2.541  -0.253  1.00 10.00
ATOM   1972  N   PHE C 193     -10.687  -4.962   4.616  1.00 10.00
ATOM   1973  CA  PHE C 193      -9.888  -5.880   5.422  1.00 10.00
ATOM   1974  C   PHE C 193     -10.625  -6.276   6.698  1.00 10.00
ATOM   1975  O   PHE C 193     -10.282  -7.261   7.350  1.00 10.00
ATOM   1976  CB  PHE C 193      -8.480  -5.339   5.712  1.00 10.00
ATOM   1977  CG  PHE C 193      -8.421  -3.974   6.346  1.00 10.00
ATOM   1978  CD1 PHE C 193      -8.180  -2.850   5.574  1.00 10.00
ATOM   1979  CD2 PHE C 193      -8.591  -3.817   7.713  1.00 10.00
ATOM   1980  CE1 PHE C 193      -8.111  -1.596   6.149  1.00 10.00
ATOM   1981  CE2 PHE C 193      -8.526  -2.567   8.295  1.00 10.00
ATOM   1982  CZ  PHE C 193      -8.285  -1.454   7.512  1.00 10.00
ATOM   1983  N   ASN C 194     -11.658  -5.513   7.025  1.00 10.00
ATOM   1984  CA  ASN C 194     -12.465  -5.768   8.211  1.00 10.00
ATOM   1985  C   ASN C 194     -13.452  -6.913   7.971  1.00 10.00
ATOM   1986  O   ASN C 194     -13.652  -7.763   8.838  1.00 10.00
ATOM   1987  CB  ASN C 194     -13.203  -4.487   8.632  1.00 10.00
ATOM   1988  CG  ASN C 194     -14.307  -4.726   9.642  1.00 10.00
ATOM   1989  OD1 ASN C 194     -14.047  -4.894  10.833  1.00 10.00
ATOM   1990  ND2 ASN C 194     -15.551  -4.710   9.180  1.00 10.00
ATOM   1991  N   LYS C 195     -14.049  -6.939   6.783  1.00 10.00
ATOM   1992  CA  LYS C 195     -15.019  -7.969   6.421  1.00 10.00
ATOM   1993  C   LYS C 195     -14.429  -9.372   6.516  1.00 10.00
ATOM   1994  O   LYS C 195     -14.944 -10.218   7.245  1.00 10.00
ATOM   1995  CB  LYS C 195     -15.567  -7.732   5.014  1.00 10.00
ATOM   1996  CG  LYS C 195     -16.604  -6.627   4.917  1.00 10.00
ATOM   1997  CD  LYS C 195     -17.118  -6.488   3.493  1.00 10.00
ATOM   1998  CE  LYS C 195     -18.031  -5.283   3.350  1.00 10.00
ATOM   1999  NZ  LYS C 195     -18.269  -4.923   1.929  1.00 10.00
ATOM   2000  N   LEU C 196     -13.354  -9.613   5.778  1.00 10.00
ATOM   2001  CA  LEU C 196     -12.705 -10.922   5.774  1.00 10.00
ATOM   2002  C   LEU C 196     -11.798 -11.113   6.990  1.00 10.00
ATOM   2003  O   LEU C 196     -11.337 -12.223   7.258  1.00 10.00
ATOM   2004  CB  LEU C 196     -11.914 -11.122   4.475  1.00 10.00
ATOM   2005  CG  LEU C 196     -11.369 -12.530   4.206  1.00 10.00
ATOM   2006  CD1 LEU C 196     -12.497 -13.549   4.147  1.00 10.00
ATOM   2007  CD2 LEU C 196     -10.557 -12.553   2.921  1.00 10.00
ATOM   2008  N   ASN C 197     -11.567 -10.028   7.731  1.00 10.00
ATOM   2009  CA  ASN C 197     -10.705 -10.061   8.916  1.00 10.00
ATOM   2010  C   ASN C 197      -9.282 -10.453   8.520  1.00 10.00
ATOM   2011  O   ASN C 197      -8.759 -11.488   8.940  1.00 10.00
ATOM   2012  CB  ASN C 197     -11.271 -11.007   9.986  1.00 10.00
ATOM   2013  CG  ASN C 197     -10.644 -10.808  11.351  1.00 10.00
ATOM   2014  OD1 ASN C 197      -9.712 -11.512  11.732  1.00 10.00
ATOM   2015  ND2 ASN C 197     -11.152  -9.842  12.102  1.00 10.00
ATOM   2016  N   VAL C 198      -8.666  -9.609   7.700  1.00 10.00
ATOM   2017  CA  VAL C 198      -7.317  -9.843   7.201  1.00 10.00
ATOM   2018  C   VAL C 198      -6.378  -8.712   7.616  1.00 10.00
ATOM   2019  O   VAL C 198      -6.734  -7.536   7.534  1.00 10.00
ATOM   2020  CB  VAL C 198      -7.330  -9.973   5.658  1.00 10.00
ATOM   2021  CG1 VAL C 198      -5.955  -9.725   5.055  1.00 10.00
ATOM   2022  CG2 VAL C 198      -7.853 -11.340   5.252  1.00 10.00
ATOM   2023  N   GLY C 199      -5.184  -9.080   8.066  1.00 10.00
ATOM   2024  CA  GLY C 199      -4.208  -8.096   8.487  1.00 10.00
ATOM   2025  C   GLY C 199      -3.651  -7.286   7.328  1.00 10.00
ATOM   2026  O   GLY C 199      -3.040  -7.843   6.407  1.00 10.00
ATOM   2027  N   SER C 200      -3.870  -5.974   7.388  1.00 10.00
ATOM   2028  CA  SER C 200      -3.405  -5.032   6.371  1.00 10.00
ATOM   2029  C   SER C 200      -4.006  -5.292   4.987  1.00 10.00
ATOM   2030  O   SER C 200      -4.972  -4.635   4.589  1.00 10.00
ATOM   2031  CB  SER C 200      -1.876  -4.991   6.312  1.00 10.00
ATOM   2032  OG  SER C 200      -1.322  -4.841   7.610  1.00 10.00
ATOM   2033  N   ARG C 201      -3.438  -6.257   4.268  1.00 10.00
ATOM   2034  CA  ARG C 201      -3.892  -6.604   2.927  1.00 10.00
ATOM   2035  C   ARG C 201      -3.115  -7.808   2.403  1.00 10.00
ATOM   2036  O   ARG C 201      -3.689  -8.718   1.809  1.00 10.00
ATOM   2037  CB  ARG C 201      -3.711  -5.413   1.971  1.00 10.00
ATOM   2038  CG  ARG C 201      -5.015  -4.849   1.416  1.00 10.00
ATOM   2039  CD  ARG C 201      -4.936  -3.340   1.215  1.00 10.00
ATOM   2040  NE  ARG C 201      -5.149  -2.604   2.466  1.00 10.00
ATOM   2041  CZ  ARG C 201      -5.420  -1.291   2.533  1.00 10.00
ATOM   2042  NH1 ARG C 201      -5.481  -0.557   1.426  1.00 10.00
ATOM   2043  NH2 ARG C 201      -5.615  -0.707   3.712  1.00 10.00
ATOM   2044  N   THR C 202      -1.811  -7.820   2.663  1.00 10.00
ATOM   2045  CA  THR C 202      -0.934  -8.896   2.200  1.00 10.00
ATOM   2046  C   THR C 202      -1.231 -10.241   2.869  1.00 10.00
ATOM   2047  O   THR C 202      -0.814 -11.291   2.380  1.00 10.00
ATOM   2048  CB  THR C 202       0.557  -8.533   2.388  1.00 10.00
ATOM   2049  OG1 THR C 202       1.391  -9.562   1.840  1.00 10.00
ATOM   2050  CG2 THR C 202       0.889  -8.342   3.861  1.00 10.00
ATOM   2051  N   GLU C 203      -1.960 -10.215   3.974  1.00 10.00
ATOM   2052  CA  GLU C 203      -2.288 -11.437   4.692  1.00 10.00
ATOM   2053  C   GLU C 203      -3.329 -12.266   3.934  1.00 10.00
ATOM   2054  O   GLU C 203      -3.411 -13.480   4.105  1.00 10.00
ATOM   2055  CB  GLU C 203      -2.786 -11.095   6.093  1.00 10.00
ATOM   2056  CG  GLU C 203      -2.513 -12.162   7.135  1.00 10.00
ATOM   2057  CD  GLU C 203      -2.959 -11.734   8.514  1.00 10.00
ATOM   2058  OE1 GLU C 203      -4.172 -11.816   8.799  1.00 10.00
ATOM   2059  OE2 GLU C 203      -2.102 -11.308   9.317  1.00 10.00
ATOM   2060  N   ALA C 204      -4.094 -11.603   3.069  1.00 10.00
ATOM   2061  CA  ALA C 204      -5.138 -12.267   2.292  1.00 10.00
ATOM   2062  C   ALA C 204      -4.560 -13.363   1.399  1.00 10.00
ATOM   2063  O   ALA C 204      -4.972 -14.520   1.476  1.00 10.00
ATOM   2064  CB  ALA C 204      -5.910 -11.251   1.465  1.00 10.00
ATOM   2065  N   VAL C 205      -3.591 -12.994   0.566  1.00 10.00
ATOM   2066  CA  VAL C 205      -2.951 -13.944  -0.341  1.00 10.00
ATOM   2067  C   VAL C 205      -2.203 -15.026   0.442  1.00 10.00
ATOM   2068  O   VAL C 205      -2.172 -16.194   0.043  1.00 10.00
ATOM   2069  CB  VAL C 205      -2.010 -13.235  -1.349  1.00 10.00
ATOM   2070  CG1 VAL C 205      -1.009 -12.337  -0.641  1.00 10.00
ATOM   2071  CG2 VAL C 205      -1.295 -14.233  -2.248  1.00 10.00
ATOM   2072  N   LEU C 206      -1.631 -14.633   1.573  1.00 10.00
ATOM   2073  CA  LEU C 206      -0.898 -15.560   2.422  1.00 10.00
ATOM   2074  C   LEU C 206      -1.823 -16.657   2.942  1.00 10.00
ATOM   2075  O   LEU C 206      -1.511 -17.846   2.843  1.00 10.00
ATOM   2076  CB  LEU C 206      -0.262 -14.809   3.592  1.00 10.00
ATOM   2077  CG  LEU C 206       0.443 -15.665   4.644  1.00 10.00
ATOM   2078  CD1 LEU C 206       1.686 -16.320   4.062  1.00 10.00
ATOM   2079  CD2 LEU C 206       0.788 -14.831   5.868  1.00 10.00
ATOM   2080  N   ILE C 207      -2.965 -16.248   3.483  1.00 10.00
ATOM   2081  CA  ILE C 207      -3.943 -17.188   4.016  1.00 10.00
ATOM   2082  C   ILE C 207      -4.559 -18.018   2.892  1.00 10.00
ATOM   2083  O   ILE C 207      -4.791 -19.213   3.050  1.00 10.00
ATOM   2084  CB  ILE C 207      -5.059 -16.466   4.808  1.00 10.00
ATOM   2085  CG1 ILE C 207      -4.474 -15.696   5.999  1.00 10.00
ATOM   2086  CG2 ILE C 207      -6.131 -17.444   5.273  1.00 10.00
ATOM   2087  CD1 ILE C 207      -3.616 -16.537   6.923  1.00 10.00
ATOM   2088  N   ALA C 208      -4.792 -17.383   1.749  1.00 10.00
ATOM   2089  CA  ALA C 208      -5.384 -18.057   0.595  1.00 10.00
ATOM   2090  C   ALA C 208      -4.596 -19.302   0.180  1.00 10.00
ATOM   2091  O   ALA C 208      -5.165 -20.384   0.006  1.00 10.00
ATOM   2092  CB  ALA C 208      -5.524 -17.094  -0.573  1.00 10.00
ATOM   2093  N   LYS C 209      -3.288 -19.159   0.027  1.00 10.00
ATOM   2094  CA  LYS C 209      -2.458 -20.287  -0.370  1.00 10.00
ATOM   2095  C   LYS C 209      -2.270 -21.275   0.782  1.00 10.00
ATOM   2096  O   LYS C 209      -2.205 -22.486   0.568  1.00 10.00
ATOM   2097  CB  LYS C 209      -1.108 -19.829  -0.930  1.00 10.00
ATOM   2098  CG  LYS C 209      -0.218 -20.973  -1.404  1.00 10.00
ATOM   2099  CD  LYS C 209       0.840 -20.498  -2.384  1.00 10.00
ATOM   2100  CE  LYS C 209       0.270 -20.319  -3.786  1.00 10.00
ATOM   2101  NZ  LYS C 209      -0.187 -21.605  -4.379  1.00 10.00
ATOM   2102  N   SER C 210      -2.206 -20.755   2.004  1.00 10.00
ATOM   2103  CA  SER C 210      -2.025 -21.593   3.184  1.00 10.00
ATOM   2104  C   SER C 210      -3.261 -22.449   3.458  1.00 10.00
ATOM   2105  O   SER C 210      -3.157 -23.575   3.943  1.00 10.00
ATOM   2106  CB  SER C 210      -1.670 -20.730   4.393  1.00 10.00
ATOM   2107  OG  SER C 210      -0.503 -19.968   4.121  1.00 10.00
ATOM   2108  N   ASP C 211      -4.430 -21.908   3.151  1.00 10.00
ATOM   2109  CA  ASP C 211      -5.676 -22.634   3.341  1.00 10.00
ATOM   2110  C   ASP C 211      -5.785 -23.732   2.291  1.00 10.00
ATOM   2111  O   ASP C 211      -6.124 -24.879   2.598  1.00 10.00
ATOM   2112  CB  ASP C 211      -6.863 -21.681   3.202  1.00 10.00
ATOM   2113  CG  ASP C 211      -8.136 -22.240   3.796  1.00 10.00
ATOM   2114  OD1 ASP C 211      -8.895 -22.917   3.072  1.00 10.00
ATOM   2115  OD2 ASP C 211      -8.391 -21.985   4.993  1.00 10.00
ATOM   2116  N   GLY C 212      -5.462 -23.372   1.054  1.00 10.00
ATOM   2117  CA  GLY C 212      -5.526 -24.316  -0.042  1.00 10.00
ATOM   2118  C   GLY C 212      -6.430 -23.826  -1.153  1.00 10.00
ATOM   2119  O   GLY C 212      -7.042 -24.621  -1.867  1.00 10.00
ATOM   2120  N   VAL C 213      -6.522 -22.512  -1.297  1.00 10.00
ATOM   2121  CA  VAL C 213      -7.367 -21.918  -2.324  1.00 10.00
ATOM   2122  C   VAL C 213      -6.688 -21.979  -3.690  1.00 10.00
ATOM   2123  O   VAL C 213      -7.317 -22.316  -4.692  1.00 10.00
ATOM   2124  CB  VAL C 213      -7.742 -20.459  -1.983  1.00 10.00
ATOM   2125  CG1 VAL C 213      -8.663 -19.873  -3.043  1.00 10.00
ATOM   2126  CG2 VAL C 213      -8.401 -20.391  -0.613  1.00 10.00
ATOM   2127  N   LEU C 214      -5.397 -21.680  -3.719  1.00 10.00
ATOM   2128  CA  LEU C 214      -4.638 -21.698  -4.959  1.00 10.00
ATOM   2129  C   LEU C 214      -3.340 -22.475  -4.786  1.00 10.00
ATOM   2130  O   LEU C 214      -2.967 -23.220  -5.713  1.00 10.00
ATOM   2131  CB  LEU C 214      -4.364 -20.276  -5.479  1.00 10.00
ATOM   2132  CG  LEU C 214      -3.432 -19.389  -4.647  1.00 10.00
ATOM   2133  CD1 LEU C 214      -2.630 -18.463  -5.551  1.00 10.00
ATOM   2134  CD2 LEU C 214      -4.223 -18.577  -3.634  1.00 10.00
ATOM   2135  OXT LEU C 215      -2.702 -22.344  -3.718  1.00 10.00
TER    2136      LEU C 215                                        
END
